# Supplementary material for: YeeE-like bacterial SoxT proteins mediate sulfur import for oxidation and signal transduction
Source: Commun Biol. 2024 Nov 21;7:1548. doi: 10.1038/s42003-024-07270-7 (PMC11582611; doi:10.1038/s42003-024-07270-7)
Supplement: Supplementary file 4 — Supplementary Data 1 [file 42003_2024_7270_MOESM4_ESM.xlsx]

## Sheet: Sox_System_table
Supplementary data1: Presence (1)/Absencence (0) of SoxT-type transporters, genes for other Sox proteins, the transcriptional regulators SoxR and sHdrR among the sulfur-oxidizing prokaryotes with sHdr system
Taxonomy assignments are derived from the genome taxonomy database GTDB R214
Genome identifier	Domain	Phylum	Class	Order	Family	Genus	Species	SoxX	SoxY	SoxZ	SoxA	SoxB	SoxC	SoxD	SoxT1	SoxT2	SoxR	sHdrR	sHdr_TypeI	sHdr_TypeII
GCA_016211105	Bacteria	Acidobacteriota	UBA6911	RPQK01	JACQSX01	JACQSX01	JACQSX01-sp016211105	0	0	0	0	0	0	0	0	0	0	1	0	1
GCA_002898115	Bacteria	Actinobacteriota	Acidimicrobiia	UBA5794	UBA5794	BMS3BBIN02	BMS3BBIN02-sp002898115	0	0	0	0	0	0	0	0	0	0	1	0	1
GCA_003140595	Bacteria	Actinobacteriota	Acidimicrobiia	Acidimicrobiales	Bog-793	Fen-455	Fen-455-sp003140595	0	0	0	0	0	0	0	0	0	0	0	0	1
GCA_003158835	Bacteria	Actinobacteriota	Acidimicrobiia	Acidimicrobiales	Palsa-688	Fen-671	Fen-671-sp003158835	0	0	0	0	0	0	0	0	0	0	0	0	1
GCA_003159795	Bacteria	Actinobacteriota	Acidimicrobiia	Acidimicrobiales	Bog-793	Bog-793	Bog-793-sp003159795	0	0	0	0	0	0	0	0	0	0	0	0	1
GCA_003166025	Bacteria	Actinobacteriota	Acidimicrobiia	Acidimicrobiales	Palsa-688	Fen-671	Fen-671-sp003166025	0	0	0	0	0	0	0	0	0	0	0	0	1
GCA_003170375	Bacteria	Actinobacteriota	Acidimicrobiia	Acidimicrobiales	Bog-793	Fen-455	Fen-455-sp003170375	0	0	0	0	0	0	0	0	0	0	0	1	0
GCA_003230435	Bacteria	Actinobacteriota	Acidimicrobiia	UBA5794	ZC4RG35	SZUA-217	SZUA-217-sp003230435	0	0	0	0	0	0	0	0	0	0	0	0	1
GCA_006515795	Bacteria	Actinobacteriota	Acidimicrobiia	Acidimicrobiales	Ilumatobacteraceae	VFMC01	VFMC01-sp006515795	0	0	0	0	0	0	0	0	0	0	0	0	1
GCA_013044385	Bacteria	Actinobacteriota	Acidimicrobiia	Acidimicrobiales	Acidimicrobiaceae	JABEUN01	JABEUN01-sp013044385	0	0	0	0	0	0	0	0	0	0	1	0	1
GCA_013151445	Bacteria	Actinobacteriota	Acidimicrobiia	UBA5794	UBA5794	BMS3BBIN02	BMS3BBIN02-sp013151445	0	0	0	0	0	0	0	0	0	0	1	0	1
GCA_015488325	Bacteria	Actinobacteriota	Acidimicrobiia	UBA5794	S012-128	S012-128	S012-128-sp015488325	0	0	0	0	0	0	0	0	0	0	0	0	1
GCF_000023265	Bacteria	Actinobacteriota	Acidimicrobiia	Acidimicrobiales	Acidimicrobiaceae	Acidimicrobium	Acidimicrobium-ferrooxidans	0	0	0	0	0	0	0	0	0	0	0	0	1
GCF_000745905	Bacteria	Actinobacteriota	Acidimicrobiia	Acidimicrobiales	Acidimicrobiaceae	Ferrimicrobium	Ferrimicrobium-acidiphilum	0	0	0	0	0	0	0	0	0	0	1	0	1
GCF_900128965	Bacteria	Actinobacteriota	Acidimicrobiia	Acidimicrobiales	Acidimicrobiaceae	Ferrithrix	Ferrithrix-thermotolerans	0	0	0	0	0	0	0	0	0	0	1	0	1
GCA_002384855	Bacteria	Actinobacteriota	Actinomycetia	Propionibacteriales	Nocardioidaceae	UBA4001	UBA4001-sp002384855	0	0	0	0	0	0	0	0	0	0	0	0	1
GCA_003541285	Bacteria	Actinobacteriota	Actinomycetia	Streptosporangiales	Streptosporangiaceae	UBA9676	UBA9676-sp003541285	0	0	0	0	0	0	0	0	0	0	1	1	0
GCA_004193205	Bacteria	Actinobacteriota	Actinomycetia	Mycobacteriales	Mycobacteriaceae	Gordonia	Gordonia-sediminis	0	0	0	0	0	0	0	0	0	0	1	0	1
GCA_016201065	Bacteria	Actinobacteriota	Actinomycetia	Mycobacteriales	CADCTP01	JACQDL01	JACQDL01-sp016201065	0	0	0	0	0	0	0	0	0	0	1	0	1
GCF_000244955	Bacteria	Actinobacteriota	Actinomycetia	Mycobacteriales	Pseudonocardiaceae	Saccharomonospora	Saccharomonospora-marina	0	0	0	0	0	0	0	0	0	0	1	0	1
GCF_000298195	Bacteria	Actinobacteriota	Actinomycetia	Mycobacteriales	Mycobacteriaceae	Gordonia	Gordonia-rhizosphera	0	0	0	0	0	0	0	0	0	0	0	0	1
GCF_003347205	Bacteria	Actinobacteriota	Actinomycetia	Mycobacteriales	Mycobacteriaceae	Mycobacterium	Mycobacterium-moriokaense_B	0	0	0	0	0	0	0	0	0	0	1	0	1
GCF_006152065	Bacteria	Actinobacteriota	Actinomycetia	Mycobacteriales	Pseudonocardiaceae	Amycolatopsis	Amycolatopsis-alkalitolerans	0	0	0	0	0	0	0	0	0	0	1	0	1
GCF_011761185	Bacteria	Actinobacteriota	Actinomycetia	Mycobacteriales	Pseudonocardiaceae	Saccharomonospora	Saccharomonospora-amisosensis	0	0	0	0	0	0	0	0	0	0	1	0	1
GCF_012328925	Bacteria	Actinobacteriota	Actinomycetia	Mycobacteriales	Pseudonocardiaceae	Amycolatopsis	Amycolatopsis-acididurans	0	0	0	0	0	0	0	0	0	0	1	0	1
GCA_002341805	Bacteria	Aquificota	Aquificae	Aquificales	Hydrogenobaculaceae	Hydrogenobaculum	Hydrogenobaculum-sp002341805	0	0	0	0	0	0	0	0	0	0	0	1	0
GCA_002878215	Bacteria	Aquificota	Aquificae	Aquificales	Hydrogenobaculaceae	Hydrogenobaculum	Hydrogenobaculum-sp002878215	0	0	0	0	0	0	0	0	0	0	0	1	0
GCA_003696155	Bacteria	Aquificota	Aquificae	Aquificales	Aquificaceae	UBA11096	UBA11096-sp003696155	0	1	1	1	1	0	0	0	0	0	0	1	0
GCA_003978875	Bacteria	Aquificota	Aquificae	Aquificales	Aquificaceae	Aquifex	Aquifex-sp003978875	0	1	1	1	1	0	0	0	0	0	0	1	0
GCA_009903855	Bacteria	Aquificota	Aquificae	Aquificales	Aquificaceae	Thermocrinis	Thermocrinis-sp009903855	0	0	0	0	0	0	0	0	0	0	0	1	0
GCA_011054805	Bacteria	Aquificota	Aquificae	Aquificales	Aquificaceae	UBA11096	UBA11096-sp011054805	0	1	1	1	1	0	0	0	0	0	0	1	0
GCA_011375045	Bacteria	Aquificota	Aquificae	Aquificales	Aquificaceae	Hydrogenivirga	Hydrogenivirga-aeolica_A	0	1	1	1	1	0	0	0	0	0	0	1	0
GCA_011375435	Bacteria	Aquificota	Aquificae	Aquificales	Aquificaceae	Thermocrinis	Thermocrinis-ruber_A	0	1	1	1	1	0	0	0	0	0	0	1	0
GCA_013153455	Bacteria	Aquificota	Aquificae	Aquificales	Aquificaceae	Aquifex	Aquifex-sp013153455	0	1	1	1	1	0	0	0	0	0	0	1	0
GCA_013153495	Bacteria	Aquificota	Aquificae	Aquificales	Aquificaceae	Hydrogenivirga	Hydrogenivirga-sp013153495	0	1	1	1	1	0	0	0	0	0	0	1	0
GCA_015487365	Bacteria	Aquificota	Aquificae	Aquificales	Aquificaceae	S012-77	S012-77-sp015487365	0	0	0	0	0	0	0	0	0	0	0	1	0
GCA_015487405	Bacteria	Aquificota	Aquificae	Aquificales	Aquificaceae	Aquifex	Aquifex-sp015487405	0	0	0	0	0	0	0	0	0	0	0	1	0
GCA_015487615	Bacteria	Aquificota	Aquificae	Aquificales	Aquificaceae	WFWF01	WFWF01-sp015487615	0	1	1	1	1	0	0	0	0	0	0	1	0
GCA_015487835	Bacteria	Aquificota	Aquificae	Aquificales	Aquificaceae	Hydrogenivirga	Hydrogenivirga-sp015487835	0	1	1	1	1	0	0	0	0	0	0	1	0
GCA_015490105	Bacteria	Aquificota	Aquificae	Aquificales	Aquificaceae	Hydrogenivirga	Hydrogenivirga-sp015490105	0	1	1	1	1	0	0	0	0	0	0	1	0
GCA_015490115	Bacteria	Aquificota	Aquificae	Aquificales	Aquificaceae	Hydrogenivirga	Hydrogenivirga-sp015490115	0	1	1	1	1	0	0	0	0	0	0	1	0
GCA_015490155	Bacteria	Aquificota	Aquificae	Aquificales	Aquificaceae	WFYI01	WFYI01-sp015490155	0	1	1	1	1	0	0	0	0	0	0	1	0
GCA_015490215	Bacteria	Aquificota	Aquificae	Aquificales	Aquificaceae	Hydrogenivirga	Hydrogenivirga-sp015490215	0	1	1	1	1	0	0	0	0	0	0	1	0
GCA_015492115	Bacteria	Aquificota	Aquificae	Aquificales	Aquificaceae	Hydrogenivirga	Hydrogenivirga-sp015492115	0	1	1	1	1	0	0	0	0	0	0	1	0
GCA_015661465	Bacteria	Aquificota	Aquificae	Aquificales	Aquificaceae	Aquifex	Aquifex-aeolicus_B	0	1	1	1	1	0	0	0	0	0	0	1	0
GCA_018771605	Bacteria	Aquificota	Aquificae	Aquificales	Aquificaceae	UBA11096	UBA11096-sp003534055	0	1	1	1	1	0	0	0	0	0	0	1	0
GCF_000008625	Bacteria	Aquificota	Aquificae	Aquificales	Aquificaceae	Aquifex	Aquifex-aeolicus	0	1	1	1	1	0	0	0	0	0	0	1	0
GCF_000020785	Bacteria	Aquificota	Aquificae	Aquificales	Hydrogenobaculaceae	Hydrogenobaculum	Hydrogenobaculum-sp000020785	0	0	0	0	0	0	0	0	0	0	0	1	0
GCF_000025605	Bacteria	Aquificota	Aquificae	Aquificales	Aquificaceae	Thermocrinis	Thermocrinis-albus	0	1	1	1	1	0	0	0	0	0	0	1	0
GCF_000213785	Bacteria	Aquificota	Aquificae	Aquificales	Hydrogenobaculaceae	Hydrogenobaculum	Hydrogenobaculum-sp000213785	0	0	0	0	0	0	0	0	0	0	0	1	0
GCF_000512735	Bacteria	Aquificota	Aquificae	Aquificales	Aquificaceae	Thermocrinis	Thermocrinis-ruber	0	1	1	1	1	0	0	0	0	0	0	1	0
GCF_000702425	Bacteria	Aquificota	Aquificae	Aquificales	Aquificaceae	Thermocrinis	Thermocrinis-sp000702425	0	1	1	1	1	0	0	0	0	0	0	1	0
GCF_003664005	Bacteria	Aquificota	Aquificae	Aquificales	Aquificaceae	Hydrogenivirga	Hydrogenivirga-caldilitoris	0	1	1	1	1	0	0	0	0	0	0	1	0
GCF_011006175	Bacteria	Aquificota	Aquificae	Aquificales	Aquificaceae	UBA11096	UBA11096-sp011006175	0	1	1	1	1	0	0	0	0	0	0	1	0
GCF_900142435	Bacteria	Aquificota	Aquificae	Aquificales	Aquificaceae	Thermocrinis_A	Thermocrinis_A-minervae	0	1	1	1	1	0	0	0	0	0	0	1	0
GCF_900215655	Bacteria	Aquificota	Aquificae	Aquificales	Aquificaceae	Hydrogenobacter	Hydrogenobacter-hydrogenophilus	0	1	1	1	1	0	0	0	0	0	0	1	0
GCA_006226345	Bacteria	Bacteroidota	Bacteroidia	Chitinophagales	Saprospiraceae	M3007	M3007-sp006226345	0	0	0	0	0	0	0	0	0	0	1	0	1
GCA_008501835	Bacteria	Bacteroidota	Bacteroidia	Chitinophagales	Saprospiraceae	BCD1	BCD1-sp008501835	0	0	0	0	0	0	0	0	0	0	0	0	1
GCA_015488485	Bacteria	Bacteroidota	Bacteroidia	Cytophagales	Cyclobacteriaceae	S012-113	S012-113-sp015488485	0	0	0	0	0	0	0	0	0	0	1	0	1
GCA_015490175	Bacteria	Bacteroidota	Bacteroidia	Chitinophagales	Saprospiraceae	WFYJ01	WFYJ01-sp015490175	0	0	0	0	0	0	0	0	0	0	1	0	1
GCA_015490715	Bacteria	Bacteroidota	Bacteroidia	Chitinophagales	Saprospiraceae	S141-43	S141-43-sp015490715	0	0	0	0	0	0	0	0	0	0	1	0	1
GCA_016703765	Bacteria	Bacteroidota	Bacteroidia	Chitinophagales	Saprospiraceae	JADJTT01	JADJTT01-sp016703765	0	0	0	0	0	0	0	0	0	0	1	0	1
GCA_016711045	Bacteria	Bacteroidota	Bacteroidia	Chitinophagales	Saprospiraceae	JADJTT01	JADJTT01-sp016711045	0	0	0	0	0	0	0	0	0	0	0	0	1
GCA_016719895	Bacteria	Bacteroidota	Bacteroidia	Chitinophagales	Saprospiraceae	M3007	M3007-sp016719895	0	0	0	0	0	0	0	0	0	0	0	0	1
GCA_018266395	Bacteria	Bacteroidota	Bacteroidia	Cytophagales	Cyclobacteriaceae	ELB16-189	ELB16-189-sp018266395	0	0	0	0	0	0	0	0	0	0	1	0	1
GCF_000020525	Bacteria	Bacteroidota	Chlorobia	Chlorobiales	Chloroherpetonaceae	Chloroherpeton	Chloroherpeton-thalassium	0	0	0	0	0	0	0	0	0	0	0	0	1
GCA_003453835	Bacteria	Bacteroidota	UBA10030	UBA10030	UBA10030	UBA10030	UBA10030-sp003453835	0	0	0	0	0	0	0	0	0	0	0	0	1
GCA_003696445	Bacteria	Calditrichota	Calditrichia	RBG-13-44-9	J042	J042	J042-sp003696445	0	0	0	0	0	0	0	0	0	0	0	1	0
GCA_003696775	Bacteria	Calditrichota	Calditrichia	Calditrichales	J004	J004	J004-sp003696775	0	0	0	0	0	0	0	0	0	0	0	0	1
GCA_013112635	Bacteria	Calditrichota	Calditrichia	Calditrichales	J004	JABFGF01	JABFGF01-sp013112635	0	0	0	0	0	0	0	0	0	0	0	0	1
GCA_013150955	Bacteria	Calditrichota	Calditrichia	RBG-13-44-9	J042	JAADJD01	JAADJD01-sp013150955	0	0	0	0	0	0	0	0	0	0	0	0	1
GCA_015485355	Bacteria	Calditrichota	Calditrichia	RBG-13-44-9	J042	JAADJD01	JAADJD01-sp015485355	0	0	0	0	0	0	0	0	0	0	0	0	1
GCA_015493745	Bacteria	Calditrichota	Calditrichia	Calditrichales	J004	J004	J004-sp011051485	0	0	0	0	0	0	0	0	0	0	0	0	1
GCA_015494485	Bacteria	Calditrichota	Calditrichia	RBG-13-44-9	J042	WGBF01	WGBF01-sp015494485	0	0	0	0	0	0	0	0	0	0	0	1	0
GCA_002400365	Bacteria	Chloroflexota	Anaerolineae	UBA4142	UBA4142	UBA4142	UBA4142-sp002400365	0	0	0	0	0	0	0	0	0	0	0	0	1
GCA_002418205	Bacteria	Chloroflexota	Anaerolineae	Anaerolineales	EnvOPS12	UBA12294	UBA12294-sp002418205	0	0	0	0	0	0	0	0	0	0	0	0	1
GCA_002418215	Bacteria	Chloroflexota	Anaerolineae	Anaerolineales	EnvOPS12	UBA5796	UBA5796-sp002418215	0	0	0	0	0	0	0	0	0	0	0	0	1
GCA_002473085	Bacteria	Chloroflexota	Anaerolineae	Anaerolineales	EnvOPS12	UBA7227	UBA7227-sp002473085	0	0	0	0	0	0	0	0	0	0	0	0	1
GCA_003577395	Bacteria	Chloroflexota	Anaerolineae	Anaerolineales	EnvOPS12	UBA12294	UBA12294-sp003577395	0	0	0	0	0	0	0	0	0	0	0	0	1
GCA_003599285	Bacteria	Chloroflexota	Anaerolineae	Anaerolineales	EnvOPS12	OLB14	OLB14-sp003599285	0	0	0	0	0	0	0	0	0	0	0	0	1
GCA_011331405	Bacteria	Chloroflexota	Anaerolineae	Anaerolineales	EnvOPS12	UBA12294	UBA12294-sp011331405	0	0	0	0	0	0	0	0	0	0	0	0	1
GCA_013151415	Bacteria	Chloroflexota	Anaerolineae	J102	J102	JAADII01	JAADII01-sp013151415	0	0	0	0	0	0	0	0	0	0	0	0	1
GCA_013359445	Bacteria	Chloroflexota	Anaerolineae	Anaerolineales	JABWBV01	JABWBV01	JABWBV01-sp013359445	0	0	0	0	0	0	0	0	0	0	0	0	1
GCA_013360575	Bacteria	Chloroflexota	Anaerolineae	J102	J102	JABWBG01	JABWBG01-sp013360575	0	0	0	0	0	0	0	0	0	0	0	0	1
GCA_013360875	Bacteria	Chloroflexota	Anaerolineae	Anaerolineales	EnvOPS12	UBA12294	UBA12294-sp013360875	0	0	0	0	0	0	0	0	0	0	0	0	1
GCA_013388685	Bacteria	Chloroflexota	Anaerolineae	Anaerolineales	EnvOPS12	UBA12294	UBA12294-sp013388685	0	0	0	0	0	0	0	0	0	0	0	0	1
GCA_014860745	Bacteria	Chloroflexota	Anaerolineae	Anaerolineales	EnvOPS12	OLB14	OLB14-sp014860745	0	0	0	0	0	0	0	0	0	0	0	0	1
GCA_015075725	Bacteria	Chloroflexota	Anaerolineae	Anaerolineales	EnvOPS12	OLB14	OLB14-sp008363285	0	0	0	0	0	0	0	0	0	0	0	0	1
GCA_015484715	Bacteria	Chloroflexota	Anaerolineae	S140-20	S140-20	S140-20	S140-20-sp015484715	0	0	0	0	0	0	0	0	0	0	0	0	1
GCA_015490995	Bacteria	Chloroflexota	Anaerolineae	JAADDB01	JAADDB01	S141-23	S141-23-sp015490995	0	0	0	0	0	0	0	0	0	0	0	0	1
GCA_015491235	Bacteria	Chloroflexota	Anaerolineae	Ardenticatenales	Ardenticatenaceae	WFWG01	WFWG01-sp015491235	0	0	0	0	0	0	0	0	0	0	0	0	1
GCA_016191955	Bacteria	Chloroflexota	Anaerolineae	Anaerolineales	EnvOPS12	OLB14	OLB14-sp016191955	0	0	0	0	0	0	0	0	0	0	0	0	1
GCA_016197225	Bacteria	Chloroflexota	Anaerolineae	Anaerolineales	VGOW01	JACPWC01	JACPWC01-sp016197225	0	0	0	0	0	0	0	0	0	0	1	0	1
GCA_016200765	Bacteria	Chloroflexota	Anaerolineae	JACRMK01	JACRMK01	JACQEC01	JACQEC01-sp016200765	0	0	0	0	0	0	0	0	0	0	0	0	1
GCA_016209205	Bacteria	Chloroflexota	Anaerolineae	UBA4142	SHND01	SHND01	SHND01-sp016209205	0	0	0	0	0	0	0	0	0	0	0	0	1
GCA_016213135	Bacteria	Chloroflexota	Anaerolineae	Anaerolineales	VGOW01	JACRBQ01	JACRBQ01-sp016213135	0	0	0	0	0	0	0	0	0	0	1	0	1
GCA_016215145	Bacteria	Chloroflexota	Anaerolineae	Anaerolineales	VGOW01	JACRLA01	JACRLA01-sp016215145	0	0	0	0	0	0	0	0	0	0	0	1	0
GCA_016219275	Bacteria	Chloroflexota	Anaerolineae	UBA4142	UBA4142	JACRBM01	JACRBM01-sp016219275	0	0	0	0	0	0	0	0	0	0	0	0	1
GCA_016223135	Bacteria	Chloroflexota	Anaerolineae	Anaerolineales	EnvOPS12	UBA12294	UBA12294-sp016223135	0	0	0	0	0	0	0	0	0	0	0	0	1
GCA_016234485	Bacteria	Chloroflexota	Anaerolineae	Anaerolineales	EnvOPS12	UBA7227	UBA7227-sp016234485	0	0	0	0	0	0	0	0	0	0	0	0	1
GCA_016234495	Bacteria	Chloroflexota	Anaerolineae	Anaerolineales	EnvOPS12	OLB14	OLB14-sp016234495	0	0	0	0	0	0	0	0	0	0	0	0	1
GCA_016234535	Bacteria	Chloroflexota	Anaerolineae	Anaerolineales	EnvOPS12	OLB14	OLB14-sp016234535	0	0	0	0	0	0	0	0	0	0	0	0	1
GCA_016235425	Bacteria	Chloroflexota	Anaerolineae	Anaerolineales	EnvOPS12	OLB14	OLB14-sp016235425	0	0	0	0	0	0	0	0	0	0	0	0	1
GCA_016235445	Bacteria	Chloroflexota	Anaerolineae	Anaerolineales	EnvOPS12	OLB14	OLB14-sp016235445	0	0	0	0	0	0	0	0	0	0	0	0	1
GCA_016716235	Bacteria	Chloroflexota	Anaerolineae	Anaerolineales	EnvOPS12	UBA12294	UBA12294-sp016716235	0	0	0	0	0	0	0	0	0	0	0	0	1
GCA_016718275	Bacteria	Chloroflexota	Anaerolineae	Anaerolineales	EnvOPS12	OLB14	OLB14-sp016718275	0	0	0	0	0	0	0	0	0	0	0	1	0
GCA_016721315	Bacteria	Chloroflexota	Anaerolineae	Anaerolineales	EnvOPS12	OLB14	OLB14-sp016721315	0	0	0	0	0	0	0	0	0	0	0	0	1
GCA_016789025	Bacteria	Chloroflexota	Anaerolineae	Anaerolineales	EnvOPS12	UBA12294	UBA12294-sp016789025	0	0	0	0	0	0	0	0	0	0	0	0	1
GCA_016866215	Bacteria	Chloroflexota	Anaerolineae	Anaerolineales	EnvOPS12	OLB14	OLB14-sp016866215	0	0	0	0	0	0	0	0	0	0	0	0	1
GCA_016875735	Bacteria	Chloroflexota	Anaerolineae	Anaerolineales	VGOW01	VGOW01	VGOW01-sp016875735	0	0	0	0	0	0	0	0	0	0	1	0	1
GCA_016875755	Bacteria	Chloroflexota	Anaerolineae	Anaerolineales	EnvOPS12	OLB14	OLB14-sp016875755	0	0	0	0	0	0	0	0	0	0	0	0	1
GCA_017743695	Bacteria	Chloroflexota	Anaerolineae	Anaerolineales	EnvOPS12	630D-37	630D-37-sp017743695	0	0	0	0	0	0	0	0	0	0	0	0	1
GCA_900696595	Bacteria	Chloroflexota	Anaerolineae	Anaerolineales	EnvOPS12	OLB14	OLB14-sp900696595	0	0	0	0	0	0	0	0	0	0	0	0	1
GCA_903838415	Bacteria	Chloroflexota	Anaerolineae	Anaerolineales	EnvOPS12	UBA5195	UBA5195-sp903838415	0	0	0	0	0	0	0	0	0	0	0	0	1
GCA_903908605	Bacteria	Chloroflexota	Anaerolineae	Anaerolineales	EnvOPS12	UBA5195	UBA5195-sp903908605	0	0	0	0	0	0	0	0	0	0	0	0	1
GCA_903910795	Bacteria	Chloroflexota	Anaerolineae	Anaerolineales	EnvOPS12	UBA5195	UBA5195-sp903910795	0	0	0	0	0	0	0	0	0	0	0	0	1
GCA_002898255	Bacteria	Chloroflexota	Chloroflexia	Thermomicrobiales	Thermomicrobiaceae	Thermomicrobium	Thermomicrobium-sp002898255	0	0	0	0	0	0	0	0	0	0	0	0	1
GCA_002898975	Bacteria	Chloroflexota	Chloroflexia	Thermomicrobiales	Thermomicrobiaceae	Thermomicrobium	Thermomicrobium-sp002898975	0	0	0	0	0	0	0	0	0	0	0	0	1
GCA_004138175	Bacteria	Chloroflexota	Chloroflexia	Chloroflexales	Chloroflexaceae	Oscillochloris	Oscillochloris-sp004138175	0	0	0	0	0	0	0	0	0	0	1	0	1
GCA_012032475	Bacteria	Chloroflexota	Chloroflexia	Chloroflexales	Chloroflexaceae	JAAUSY01	JAAUSY01-sp012032475	0	0	0	0	0	0	0	0	0	0	0	0	1
GCA_014874455	Bacteria	Chloroflexota	Chloroflexia	Thermomicrobiales	Thermomicrobiaceae	HRBIN26	HRBIN26-sp014874455	0	0	0	0	0	0	0	0	0	0	0	0	1
GCF_000021685	Bacteria	Chloroflexota	Chloroflexia	Thermomicrobiales	Thermomicrobiaceae	Thermomicrobium	Thermomicrobium-roseum	0	0	0	0	0	0	0	0	0	0	0	0	1
GCA_001794945	Bacteria	Chloroflexota	Limnocylindria	Limnocylindrales	CSP1-4	GWC2-73-18	GWC2-73-18-sp001794945	0	0	0	0	0	0	0	0	0	0	1	0	1
GCA_001795245	Bacteria	Chloroflexota	Limnocylindria	Limnocylindrales	CSP1-4	UBA5189	UBA5189-sp001795245	0	0	0	0	0	0	0	0	0	0	0	0	1
GCA_011057335	Bacteria	CSP1-3	CSP1-3	CSP1-3	SpSt-165	SpSt-165	SpSt-165-sp011057335	0	0	0	0	0	0	0	0	0	0	1	0	1
GCA_016189835	Bacteria	Desulfobacterota_B	Binatia	JACPRU01	JACPRU01	JACPRU01	JACPRU01-sp016189835	0	0	0	0	0	0	0	0	0	0	1	0	1
GCA_003164475	Bacteria	Dormibacterota	Dormibacteria	UBA8260	Bog-877	Bog-877	Bog-877-sp003164475	0	0	0	0	0	0	0	0	0	0	0	0	1
GCA_003446775	Bacteria	Dormibacterota	Dormibacteria	Dormibacterales	Dormibacteraceae	UBA10449	UBA10449-sp003446775	0	0	0	0	0	0	0	0	0	0	0	1	0
GCA_005889515	Bacteria	Dormibacterota	Dormibacteria	UBA8260	UBA8260	CF-96	CF-96-sp005889515	0	0	0	0	0	0	0	0	0	0	0	0	1
GCF_000092905	Bacteria	Firmicutes	Bacilli	Kyrpidiales	Kyrpidiaceae	Kyrpidia	Kyrpidia-tusciae	0	0	0	0	0	0	0	0	0	0	0	0	1
GCF_002804065	Bacteria	Firmicutes	Bacilli	Kyrpidiales	Kyrpidiaceae	Kyrpidia	Kyrpidia-spormannii	0	0	0	0	0	0	0	0	0	0	0	0	1
GCA_000237975	Bacteria	Firmicutes_E	Sulfobacillia	Sulfobacillales	Sulfobacillaceae	Sulfobacillus_A	Sulfobacillus_A-acidophilus	0	0	0	0	0	0	0	0	0	0	0	0	1
GCA_002951815	Bacteria	Firmicutes_E	Sulfobacillia	Sulfobacillales	Sulfobacillaceae	Sulfobacillus	Sulfobacillus-thermotolerans	0	0	0	0	0	0	0	0	0	0	0	1	1
GCA_003023695	Bacteria	Firmicutes_E	Sulfobacillia	Sulfobacillales	Sulfobacillaceae	Sulfobacillus_C	Sulfobacillus_C-benefaciens_A	0	0	0	0	0	0	0	0	0	0	0	0	1
GCA_003023725	Bacteria	Firmicutes_E	Sulfobacillia	Sulfobacillales	Sulfobacillaceae	Sulfobacillus	Sulfobacillus-benefaciens_A	0	0	0	0	0	0	0	0	0	0	0	1	1
GCA_003023745	Bacteria	Firmicutes_E	Sulfobacillia	Sulfobacillales	Sulfobacillaceae	Sulfobacillus_B	Sulfobacillus_B-acidophilus_A	0	0	0	0	0	0	0	0	0	0	0	0	1
GCA_902809825	Bacteria	Firmicutes_E	Sulfobacillia	Sulfobacillales	R501	R501	R501-sp902809825	0	0	0	0	0	0	0	0	0	0	0	1	1
GCF_001280565	Bacteria	Firmicutes_E	Sulfobacillia	Sulfobacillales	Sulfobacillaceae	Sulfobacillus	Sulfobacillus-thermosulfidooxidans_A	0	0	0	0	0	0	0	0	0	0	0	1	1
GCF_012933365	Bacteria	Firmicutes_E	Sulfobacillia	Sulfobacillales	Sulfobacillaceae	Sulfobacillus_B	Sulfobacillus_B-sp012933365	0	0	0	0	0	0	0	0	0	0	0	0	1
GCF_900176145	Bacteria	Firmicutes_E	Sulfobacillia	Sulfobacillales	Sulfobacillaceae	Sulfobacillus	Sulfobacillus-thermosulfidooxidans	0	0	0	0	0	0	0	0	0	0	0	1	1
GCA_015492755	Bacteria	Gemmatimonadota	Gemmatimonadetes	Longimicrobiales	UBA6960	S146-37	S146-37-sp015492755	0	0	0	0	0	0	0	0	0	0	1	0	1
GCA_011375275	Bacteria	KSB1	UBA2214	DRLW01	DRLW01	DRLW01	DRLW01-sp011375275	0	0	0	0	0	0	0	0	0	0	0	0	1
GCA_015485525	Bacteria	KSB1	UBA2214	DRLW01	DRLW01	DRLW01	DRLW01-sp015485525	0	0	0	0	0	0	0	0	0	0	0	0	1
GCA_015491485	Bacteria	KSB1	UBA2214	DRLW01	DRLW01	WFVT01	WFVT01-sp015491485	0	0	0	0	0	0	0	0	0	0	1	0	1
GCA_002256485	Bacteria	Marinisomatota	Marinisomatia	Marinisomatales	TCS55	UBA2126	UBA2126-sp002256485	0	0	0	0	0	0	0	0	0	0	1	0	1
GCA_002713885	Bacteria	Marinisomatota	Marinisomatia	Marinisomatales	UBA1611	TMED80	TMED80-sp002713885	0	0	0	0	0	0	0	0	0	0	0	0	1
GCA_002730315	Bacteria	Marinisomatota	Marinisomatia	Marinisomatales	TCS55	UBA2126	UBA2126-sp002730315	0	0	0	0	0	0	0	0	0	0	0	0	1
GCA_004124295	Bacteria	Marinisomatota	Marinisomatia	SCGC-AAA003-L08	TS1B11	TS1B11	TS1B11-sp004124295	0	0	0	0	0	0	0	0	0	0	0	0	1
GCA_018651745	Bacteria	Marinisomatota	Marinisomatia	Marinisomatales	TCS55	JAAZYX01	JAAZYX01-sp018651745	0	0	0	0	0	0	0	0	0	0	0	0	1
GCA_018671775	Bacteria	Marinisomatota	Marinisomatia	Marinisomatales	UBA1611	JABHGY01	JABHGY01-sp018671775	0	0	0	0	0	0	0	0	0	0	0	1	0
GCA_018674655	Bacteria	Marinisomatota	Marinisomatia	Marinisomatales	TCS55	TCS55	TCS55-sp018674655	0	0	0	0	0	0	0	0	0	0	1	1	0
GCA_018692355	Bacteria	Marinisomatota	Marinisomatia	Marinisomatales	UBA1611	GCA-2722105	GCA-2722105-sp018692355	0	0	0	0	0	0	0	0	0	0	1	0	1
GCA_001443385	Bacteria	Methylomirabilota	Methylomirabilia	Rokubacteriales	CSP1-6	CSP1-6	CSP1-6-sp001443385	0	1	1	1	1	0	0	0	0	0	1	0	1
GCA_001788395	Bacteria	Methylomirabilota	Methylomirabilia	Rokubacteriales	CSP1-6	UBA12499	UBA12499-sp001788395	0	1	1	1	1	0	0	0	0	0	1	0	1
GCA_001788415	Bacteria	Methylomirabilota	Methylomirabilia	Rokubacteriales	CSP1-6	UBA12499	UBA12499-sp001788415	0	1	1	1	1	0	0	0	0	0	0	0	1
GCA_016177555	Bacteria	Methylomirabilota	Methylomirabilia	Rokubacteriales	CSP1-6	UBA12499	UBA12499-sp016177555	0	0	0	0	0	0	0	0	0	0	1	0	1
GCA_016179875	Bacteria	Methylomirabilota	Methylomirabilia	Rokubacteriales	CSP1-6	GWA2-73-35	GWA2-73-35-sp016179875	0	0	0	0	0	0	0	0	0	0	1	1	0
GCA_016179925	Bacteria	Methylomirabilota	Methylomirabilia	Rokubacteriales	CSP1-6	JACPCG01	JACPCG01-sp016179925	0	1	1	1	1	0	0	0	0	0	1	0	1
GCA_016188005	Bacteria	Methylomirabilota	Methylomirabilia	Rokubacteriales	CSP1-6	UBA12499	UBA12499-sp016188005	1	1	1	1	1	0	0	0	0	0	1	0	1
GCA_016209635	Bacteria	Methylomirabilota	Methylomirabilia	Rokubacteriales	CSP1-6	JACQWC01	JACQWC01-sp016209635	1	1	1	1	1	0	0	0	0	0	1	0	1
GCA_002683135	Bacteria	Planctomycetota	GCA-002687715	GCA-002687715	GCA-002687715	GCA-2683135	GCA-2683135-sp002683135	0	0	0	0	0	0	0	0	0	0	0	0	1
GCA_002687715	Bacteria	Planctomycetota	GCA-002687715	GCA-002687715	GCA-002687715	GCA-2687715	GCA-2687715-sp002687715	0	0	0	0	0	0	0	0	0	0	0	0	1
GCA_013213915	Bacteria	Planctomycetota	GCA-002687715	GCA-002687715	GCA-002687715	GCA-2683135	GCA-2683135-sp013213915	0	0	0	0	0	0	0	0	0	0	0	0	1
GCA_002683825	Bacteria	Planctomycetota	UBA1135	UBA1135	GCA-002686595	GCA-2683825	GCA-2683825-sp002683825	0	0	0	0	0	0	0	0	0	0	0	0	1
GCA_002685965	Bacteria	Planctomycetota	UBA1135	UBA2386	GCA-002748355	GCA-2685965	GCA-2685965-sp002685965	0	0	0	0	0	0	0	0	0	0	0	0	1
GCA_000961635	Bacteria	Proteobacteria	Alphaproteobacteria	Rhizobiales	Rhizobiaceae	Hoeflea	Hoeflea-sp000961635	1	1	1	1	1	1	1	1	1	1	1	1	0
GCA_001516065	Bacteria	Proteobacteria	Alphaproteobacteria	Rhizobiales	Hyphomicrobiaceae	Filomicrobium	Filomicrobium-sp001516065	1	1	1	1	1	1	1	1	1	1	0	1	0
GCA_002238725	Bacteria	Proteobacteria	Alphaproteobacteria	Bin65	Bin65	Bin65	Bin65-sp002238725	1	1	1	1	1	0	0	1	0	0	0	1	0
GCA_002378125	Bacteria	Proteobacteria	Alphaproteobacteria	Rhodospirillales	Casp-alpha2	UBA3470	UBA3470-sp002378125	1	1	1	1	0	0	0	1	0	0	0	1	0
GCA_002421605	Bacteria	Proteobacteria	Alphaproteobacteria	Rhodobacterales	Rhodobacteraceae	Phaeovulum	Phaeovulum-sp002421605	0	0	0	0	0	0	0	0	0	0	1	1	0
GCA_002698425	Bacteria	Proteobacteria	Alphaproteobacteria	Rhizobiales	Rhizobiaceae	Oricola	Oricola-sp002698425	1	1	1	1	1	1	1	1	1	1	1	1	0
GCA_002709525	Bacteria	Proteobacteria	Alphaproteobacteria	Rhodospirillales	Casp-alpha2	UBA3470	UBA3470-sp002709525	1	1	1	1	1	0	0	1	0	1	1	1	0
GCA_002733385	Bacteria	Proteobacteria	Alphaproteobacteria	Caulobacterales	Maricaulaceae	Robiginitomaculum_A	Robiginitomaculum_A-sp002733385	0	0	0	0	0	0	0	0	0	0	1	1	0
GCA_002733485	Bacteria	Proteobacteria	Alphaproteobacteria	Caulobacterales	Maricaulaceae	Robiginitomaculum_B	Robiginitomaculum_B-sp002733485	0	0	0	0	0	0	0	0	0	0	0	1	0
GCA_002733495	Bacteria	Proteobacteria	Alphaproteobacteria	Caulobacterales	Maricaulaceae	Robiginitomaculum_B	Robiginitomaculum_B-sp002733495	0	0	0	0	0	0	0	0	0	0	0	1	0
GCA_002733735	Bacteria	Proteobacteria	Alphaproteobacteria	Caulobacterales	Maricaulaceae	Robiginitomaculum_B	Robiginitomaculum_B-sp002733735	0	0	0	0	0	0	0	0	0	0	0	1	0
GCA_002733805	Bacteria	Proteobacteria	Alphaproteobacteria	Caulobacterales	Maricaulaceae	Robiginitomaculum_B	Robiginitomaculum_B-sp002733805	0	0	0	0	0	0	0	0	0	0	0	1	0
GCA_008933705	Bacteria	Proteobacteria	Alphaproteobacteria	Rhizobiales	Hyphomicrobiaceae	AWTP1-13	AWTP1-13-sp008933705	0	0	0	0	0	0	0	1	1	0	1	1	0
GCA_009773395	Bacteria	Proteobacteria	Alphaproteobacteria	Caulobacterales	TH1-2	UBA1942	UBA1942-sp009773395	0	0	0	0	0	0	0	0	0	0	1	1	0
GCA_009840595	Bacteria	Proteobacteria	Alphaproteobacteria	Bin65	Bin65	Bin65	Bin65-sp009840595	1	1	1	1	1	0	0	1	0	1	1	1	0
GCA_009920775	Bacteria	Proteobacteria	Alphaproteobacteria	Rhodobacterales	Rhodobacteraceae	Marivivens	Marivivens-sp009920775	1	1	1	1	1	1	1	1	0	1	1	1	0
GCA_011087605	Bacteria	Proteobacteria	Alphaproteobacteria	Rhizobiales	Rhizobiaceae	R2A130	R2A130-sp011087605	1	1	1	1	1	0	0	1	0	1	1	1	0
GCA_011332665	Bacteria	Proteobacteria	Alphaproteobacteria	Acetobacterales	Acetobacteraceae	Acidibrevibacterium	Acidibrevibacterium-sp011332665	0	0	0	0	0	0	0	0	0	0	1	1	0
GCA_011523655	Bacteria	Proteobacteria	Alphaproteobacteria	Bin65	Bin65	Bin65	Bin65-sp011523655	1	1	1	1	1	0	0	1	0	0	0	1	0
GCA_012842935	Bacteria	Proteobacteria	Alphaproteobacteria	Rhizobiales	Rhizobiaceae	DUSC01	DUSC01-sp012842935	0	0	0	0	0	0	0	0	0	0	1	1	0
GCA_013001295	Bacteria	Proteobacteria	Alphaproteobacteria	Caulobacterales	Maricaulaceae	Robiginitomaculum_A	Robiginitomaculum_A-sp004283035	0	0	0	0	0	0	0	0	0	0	1	1	0
GCA_013003675	Bacteria	Proteobacteria	Alphaproteobacteria	DSM-16000	Inquilinaceae	JABDIP01	JABDIP01-sp013003675	1	1	1	1	0	0	0	0	0	1	0	1	0
GCA_013141255	Bacteria	Proteobacteria	Alphaproteobacteria	Rhizobiales	Hyphomicrobiaceae	JABFRJ01	JABFRJ01-sp013141255	1	1	1	1	0	0	0	1	1	0	0	1	0
GCA_013693875	Bacteria	Proteobacteria	Alphaproteobacteria	Rhodobacterales	Rhodobacteraceae	SSD5	SSD5-sp013693875	0	0	0	0	0	0	0	0	0	0	0	1	0
GCA_014359905	Bacteria	Proteobacteria	Alphaproteobacteria	Rhizobiales	Rhizobiaceae	Hoeflea	Hoeflea-sp014359905	1	1	1	1	1	1	1	1	1	1	1	1	0
GCA_014763545	Bacteria	Proteobacteria	Alphaproteobacteria	Sphingomonadales	Sphingomonadaceae	JACXVD01	JACXVD01-sp014763545	0	0	0	0	0	0	0	0	0	0	1	1	0
GCA_015485155	Bacteria	Proteobacteria	Alphaproteobacteria	Caulobacterales	Maricaulaceae	Robiginitomaculum_B	Robiginitomaculum_B-sp015485155	0	0	0	0	0	0	0	0	0	0	0	1	0
GCA_015485335	Bacteria	Proteobacteria	Alphaproteobacteria	Caulobacterales	Maricaulaceae	Robiginitomaculum_B	Robiginitomaculum_B-sp015485335	0	0	0	0	0	0	0	0	0	0	0	1	0
GCA_015487305	Bacteria	Proteobacteria	Alphaproteobacteria	Caulobacterales	Parvularculaceae	S012-90	S012-90-sp015487305	0	0	0	0	0	0	0	0	0	0	1	1	0
GCA_016124615	Bacteria	Proteobacteria	Alphaproteobacteria	Rhodobacterales	Rhodobacteraceae	Solirhodobacter	Solirhodobacter-sp016124615	1	1	1	1	1	0	0	0	1	0	1	1	0
GCA_016125575	Bacteria	Proteobacteria	Alphaproteobacteria	Rhodobacterales	Rhodobacteraceae	JAACUH01	JAACUH01-sp016125575	0	0	0	0	0	0	0	0	0	0	0	1	0
GCA_016195145	Bacteria	Proteobacteria	Alphaproteobacteria	CACIAM-22H2	CACIAM-22H2	JACQAF01	JACQAF01-sp016195145	1	1	1	0	1	0	0	0	0	0	0	1	0
GCA_016213505	Bacteria	Proteobacteria	Alphaproteobacteria	Rhizobiales	Devosiaceae	Devosia_A	Devosia_A-nanyangense	0	0	0	0	0	0	0	0	0	0	1	1	0
GCA_016522385	Bacteria	Proteobacteria	Alphaproteobacteria	Rhizobiales	Aestuariivirgaceae	JABDJG01	JABDJG01-sp016522385	1	1	1	1	1	0	0	1	0	0	1	1	0
GCA_016763315	Bacteria	Proteobacteria	Alphaproteobacteria	Caulobacterales	Maricaulaceae	Robiginitomaculum_B	Robiginitomaculum_B-sp016763315	0	0	0	0	0	0	0	0	0	0	0	1	0
GCA_016765135	Bacteria	Proteobacteria	Alphaproteobacteria	Caulobacterales	Maricaulaceae	Robiginitomaculum_A	Robiginitomaculum_A-sp016765135	0	0	0	0	0	0	0	0	0	0	1	1	0
GCA_016765255	Bacteria	Proteobacteria	Alphaproteobacteria	Caulobacterales	Maricaulaceae	Robiginitomaculum_A	Robiginitomaculum_A-sp016765255	0	0	0	0	0	0	0	0	0	0	1	1	0
GCA_016776605	Bacteria	Proteobacteria	Alphaproteobacteria	GCA-2731375	GCA-2731375	GCA-2731375	GCA-2731375-sp016776605	1	1	1	1	1	0	0	1	0	0	1	1	0
GCA_016861165	Bacteria	Proteobacteria	Alphaproteobacteria	Rhizobiales	Rhizobiaceae	BOKV01	BOKV01-sp016861165	0	0	0	0	0	0	0	1	0	0	0	1	0
GCA_018242215	Bacteria	Proteobacteria	Alphaproteobacteria	Rhizobiales	Hyphomicrobiaceae	Hyphomicrobium	Hyphomicrobium-sp018242215	0	1	1	1	1	0	0	1	0	1	1	1	0
GCA_018660225	Bacteria	Proteobacteria	Alphaproteobacteria	Sphingomonadales	Emcibacteraceae	UBA4441	UBA4441-sp018660225	0	0	0	0	0	0	0	0	0	0	1	1	0
GCA_018660265	Bacteria	Proteobacteria	Alphaproteobacteria	GCA-2731375	GCA-2731375	GCA-2731375	GCA-2731375-sp018660265	0	0	0	0	0	0	0	0	0	0	1	1	0
GCA_018665815	Bacteria	Proteobacteria	Alphaproteobacteria	Rhodospirillales	Casp-alpha2	UBA3470	UBA3470-sp018665815	1	1	1	1	1	0	0	1	0	0	0	1	0
GCA_018666805	Bacteria	Proteobacteria	Alphaproteobacteria	UBA828	UBA828	PTKB01	PTKB01-sp018666805	0	0	0	0	0	0	0	0	0	0	0	1	0
GCA_018667855	Bacteria	Proteobacteria	Alphaproteobacteria	GCA-2731375	GCA-2731375	GCA-2731375	GCA-2731375-sp018667855	0	0	0	0	0	0	0	0	0	0	0	1	0
GCA_018701215	Bacteria	Proteobacteria	Alphaproteobacteria	GCA-2731375	GCA-2731375	GCA-2731375	GCA-2731375-sp018701215	0	0	0	0	0	0	0	0	0	0	1	1	0
GCA_018819265	Bacteria	Proteobacteria	Alphaproteobacteria	Rhizobiales	Hyphomicrobiaceae	Filomicrobium	Filomicrobium-sp018819265	1	1	1	1	1	1	1	1	0	1	0	1	0
GCA_018971835	Bacteria	Proteobacteria	Alphaproteobacteria	Micropepsales	Micropepsaceae	Rhizomicrobium	Rhizomicrobium-sp018971835	0	0	0	0	0	0	0	0	0	0	0	1	0
GCA_019075865	Bacteria	Proteobacteria	Alphaproteobacteria	Rhizobiales	Beijerinckiaceae	REEB77	REEB77-sp019075865	0	0	0	0	0	0	0	1	0	0	0	1	0
GCA_019075905	Bacteria	Proteobacteria	Alphaproteobacteria	Rhizobiales	Beijerinckiaceae	REEB77	REEB77-sp019075905	1	1	1	1	1	0	0	0	0	0	1	1	0
GCA_900197615	Bacteria	Proteobacteria	Alphaproteobacteria	Bin65	Bin65	Bin65	Bin65-sp900197615	1	1	1	1	1	0	0	1	0	0	0	1	0
GCA_905339215	Bacteria	Proteobacteria	Alphaproteobacteria	Rhizobiales	Rhizobiaceae	DUSC01	DUSC01-sp008933895	0	0	0	0	0	0	0	0	0	0	1	1	0
GCF_000143145	Bacteria	Proteobacteria	Alphaproteobacteria	Rhizobiales	Hyphomicrobiaceae	Hyphomicrobium	Hyphomicrobium-denitrificans	0	1	1	1	1	0	0	1	0	1	1	1	0
GCF_001281485	Bacteria	Proteobacteria	Alphaproteobacteria	Sphingomonadales	Sphingomonadaceae	Erythrobacter	Erythrobacter-epoxidivorans	0	0	0	0	0	0	0	0	0	0	1	1	0
GCF_002079305	Bacteria	Proteobacteria	Alphaproteobacteria	Rhodobacterales	Rhodobacteraceae	Rhodovulum	Rhodovulum-sp002079305	1	1	1	1	1	1	1	1	1	1	0	1	0
GCF_002269345	Bacteria	Proteobacteria	Alphaproteobacteria	Sphingomonadales	Sphingomonadaceae	Tsuneonella	Tsuneonella-mangrovi	0	0	0	0	0	0	0	0	0	0	1	1	0
GCF_002871005	Bacteria	Proteobacteria	Alphaproteobacteria	Rhodobacterales	Rhodobacteraceae	Acidimangrovimonas	Acidimangrovimonas-sediminis	1	1	1	1	1	0	0	0	1	1	0	1	0
GCF_002937115	Bacteria	Proteobacteria	Alphaproteobacteria	Acetobacterales	Acetobacteraceae	Rhodopila	Rhodopila-globiformis	0	0	0	0	0	0	0	0	0	0	1	1	0
GCF_003944755	Bacteria	Proteobacteria	Alphaproteobacteria	Rhodobacterales	Rhodobacteraceae	Rhodovulum	Rhodovulum-robiginosum	1	1	1	1	1	1	1	1	1	1	0	1	0
GCF_004010155	Bacteria	Proteobacteria	Alphaproteobacteria	Rhodobacterales	Rhodobacteraceae	Solirhodobacter	Solirhodobacter-olei	0	0	0	0	0	0	0	0	0	0	0	1	0
GCF_014904745	Bacteria	Proteobacteria	Alphaproteobacteria	Rhizobiales	Rhizobiaceae	Oricola	Oricola-sp014904745	1	1	1	1	1	1	1	1	1	1	1	1	0
GCF_015529805	Bacteria	Proteobacteria	Alphaproteobacteria	Sphingomonadales	Sphingomonadaceae	Qipengyuania	Qipengyuania-soli	0	0	0	0	0	0	0	0	0	0	1	1	0
GCF_900106675	Bacteria	Proteobacteria	Alphaproteobacteria	Rhodobacterales	Rhodobacteraceae	Acidimangrovimonas	Acidimangrovimonas-indica	1	1	1	1	1	1	1	0	0	1	0	1	0
GCF_900156655	Bacteria	Proteobacteria	Alphaproteobacteria	Rhodobacterales	Rhodobacteraceae	Rhodobacter	Rhodobacter-aestuarii	1	1	1	1	1	0	0	1	1	1	0	1	0
GCF_900217815	Bacteria	Proteobacteria	Alphaproteobacteria	Rhodobacterales	Rhodobacteraceae	Rhodobacter	Rhodobacter-maris	1	1	1	1	1	0	0	0	1	1	0	1	0
GCA_013002595	Bacteria	Proteobacteria	Alphaproteobacteria	Rhizobiales	Aestuariivirgaceae	JABDJG01	JABDJG01-sp013002595	1	1	1	1	1	1	1	1	0	1	1	1	0
GCA_001770325	Bacteria	Proteobacteria	Gammaproteobacteria	Burkholderiales	SG8-41	DSOT01	DSOT01-sp001770325	0	1	1	1	1	0	0	1	0	0	0	1	0
GCA_001770655	Bacteria	Proteobacteria	Gammaproteobacteria	Burkholderiales	SG8-39	2-12-FULL-68-20	2-12-FULL-68-20-sp001770655	0	1	1	1	1	0	0	1	0	0	1	1	0
GCA_001771985	Bacteria	Proteobacteria	Gammaproteobacteria	Burkholderiales	SG8-41	DSOT01	DSOT01-sp001771985	1	1	1	1	1	0	0	1	0	0	0	1	0
GCA_001772005	Bacteria	Proteobacteria	Gammaproteobacteria	Burkholderiales	SG8-41	DSOT01	DSOT01-sp001772005	0	1	1	1	1	0	0	1	0	0	0	1	0
GCA_002255365	Bacteria	Proteobacteria	Gammaproteobacteria	21-64-14	21-64-14	21-64-14	21-64-14-sp002255365	1	1	1	1	1	0	0	1	0	0	0	1	0
GCA_002341815	Bacteria	Proteobacteria	Gammaproteobacteria	Burkholderiales	Sulfuriferulaceae	UBA2487	UBA2487-sp002341815	0	0	0	0	0	0	0	0	0	0	0	1	0
GCA_002746155	Bacteria	Proteobacteria	Gammaproteobacteria	Enterobacterales	GCA-002770795	GCA-2746155	GCA-2746155-sp002746155	0	0	0	0	0	0	0	0	0	0	1	1	0
GCA_003540955	Bacteria	Proteobacteria	Gammaproteobacteria	Ga0077536	Ga0077536	UBA11873	UBA11873-sp003540955	0	0	0	0	0	0	0	0	0	0	0	1	0
GCA_003550945	Bacteria	Proteobacteria	Gammaproteobacteria	Ectothiorhodospirales	Thioalkalivibrionaceae	Thioalkalivibrio_B	Thioalkalivibrio_B-sp003550945	0	0	0	0	0	0	0	0	0	0	0	1	0
GCA_003553165	Bacteria	Proteobacteria	Gammaproteobacteria	Ectothiorhodospirales	Thioalkalivibrionaceae	Thioalkalivibrio_B	Thioalkalivibrio_B-sp003553165	0	0	0	0	0	0	0	0	0	0	0	1	0
GCA_003555285	Bacteria	Proteobacteria	Gammaproteobacteria	Ectothiorhodospirales	Thioalkalivibrionaceae	Thioalkalivibrio_B	Thioalkalivibrio_B-sp003555285	0	0	0	0	0	0	0	0	0	0	0	1	0
GCA_003820645	Bacteria	Proteobacteria	Gammaproteobacteria	Burkholderiales	SG8-41	Ga0077527	Ga0077527-sp003820645	1	1	1	1	0	0	0	1	0	0	0	1	0
GCA_004282875	Bacteria	Proteobacteria	Gammaproteobacteria	Woeseiales	Woeseiaceae	UBA1847	UBA1847-sp004282875	0	0	0	0	0	0	0	0	0	0	1	1	0
GCA_004297625	Bacteria	Proteobacteria	Gammaproteobacteria	Burkholderiales	SG8-39	SCGC-AG-212-J23	SCGC-AG-212-J23-sp004297625	0	1	1	1	1	0	0	1	0	0	1	1	0
GCA_005240145	Bacteria	Proteobacteria	Gammaproteobacteria	Burkholderiales	SG8-39	RBG-16-66-20	RBG-16-66-20-sp005240145	0	1	1	1	1	0	0	1	0	1	1	1	0
GCA_005777205	Bacteria	Proteobacteria	Gammaproteobacteria	Burkholderiales	SG8-39	RBG-16-66-20	RBG-16-66-20-sp005777205	0	1	1	1	1	0	0	1	0	0	1	1	0
GCA_007116035	Bacteria	Proteobacteria	Gammaproteobacteria	Ectothiorhodospirales	Thioalkalivibrionaceae	Thioalkalivibrio_B	Thioalkalivibrio_B-sp007116035	0	0	0	0	0	0	0	0	0	0	0	1	0
GCA_007133115	Bacteria	Proteobacteria	Gammaproteobacteria	Ectothiorhodospirales	Thioalkalivibrionaceae	Thioalkalivibrio_B	Thioalkalivibrio_B-sp007133115	0	0	0	0	0	0	0	0	0	0	0	1	0
GCA_007136145	Bacteria	Proteobacteria	Gammaproteobacteria	Ectothiorhodospirales	Thioalkalivibrionaceae	Thioalkalivibrio_B	Thioalkalivibrio_B-sp007136145	0	0	0	0	0	0	0	0	0	0	0	1	0
GCA_007692435	Bacteria	Proteobacteria	Gammaproteobacteria	Ectothiorhodospirales	Thioalkalivibrionaceae	Thioalkalivibrio_B	Thioalkalivibrio_B-sp007692435	0	1	1	1	1	0	0	0	0	0	0	1	0
GCA_007692535	Bacteria	Proteobacteria	Gammaproteobacteria	Ectothiorhodospirales	Thioalkalivibrionaceae	Thioalkalivibrio_B	Thioalkalivibrio_B-sp007692535	0	1	1	1	1	0	0	0	0	0	0	1	0
GCA_009885185	Bacteria	Proteobacteria	Gammaproteobacteria	Burkholderiales	SG8-41	UBA5216	UBA5216-sp009885185	0	0	0	0	0	0	0	0	0	0	1	1	0
GCA_009937505	Bacteria	Proteobacteria	Gammaproteobacteria	Woeseiales	Woeseiaceae	JAACFE01	JAACFE01-sp009937505	1	1	1	1	1	0	0	1	0	0	0	1	0
GCA_009937605	Bacteria	Proteobacteria	Gammaproteobacteria	Woeseiales	Woeseiaceae	UBA1847	UBA1847-sp009937605	0	0	0	0	0	0	0	0	0	0	1	1	0
GCA_009937615	Bacteria	Proteobacteria	Gammaproteobacteria	Woeseiales	Woeseiaceae	JAACFB01	JAACFB01-sp009937615	0	0	0	0	0	0	0	0	0	0	1	1	0
GCA_011046905	Bacteria	Proteobacteria	Gammaproteobacteria	Burkholderiales	SG8-41	DSOT01	DSOT01-sp011046905	1	1	1	1	0	0	0	1	0	0	1	1	0
GCA_011330925	Bacteria	Proteobacteria	Gammaproteobacteria	Burkholderiales	SG8-41	SG8-41	SG8-41-sp011330925	1	1	1	1	1	0	0	1	0	0	0	1	0
GCA_011389655	Bacteria	Proteobacteria	Gammaproteobacteria	Ectothiorhodospirales	Thioalkalivibrionaceae	Thioalkalivibrio_B	Thioalkalivibrio_B-sp011389655	0	1	1	1	1	0	0	0	0	0	0	1	0
GCA_011390385	Bacteria	Proteobacteria	Gammaproteobacteria	Ectothiorhodospirales	Thioalkalivibrionaceae	Thioalkalivibrio_B	Thioalkalivibrio_B-nitratireducens_A	0	0	0	0	0	0	0	0	0	0	0	1	0
GCA_011390565	Bacteria	Proteobacteria	Gammaproteobacteria	Ectothiorhodospirales	Thioalkalivibrionaceae	Thioalkalivibrio_B	Thioalkalivibrio_B-paradoxus_A	0	1	1	1	1	0	0	0	0	0	0	1	0
GCA_011524975	Bacteria	Proteobacteria	Gammaproteobacteria	Xanthomonadales	SZUA-36	WTJD01	WTJD01-sp011524975	0	0	0	0	0	0	0	0	0	0	0	1	0
GCA_011525945	Bacteria	Proteobacteria	Gammaproteobacteria	Burkholderiales	WYBJ01	WYBJ01	WYBJ01-sp011525945	1	1	1	1	0	0	0	0	0	0	0	1	0
GCA_011772865	Bacteria	Proteobacteria	Gammaproteobacteria	Woeseiales	Woeseiaceae	JAACFB01	JAACFB01-sp011772865	0	0	0	0	0	0	0	0	0	0	1	1	0
GCA_011773845	Bacteria	Proteobacteria	Gammaproteobacteria	Xanthomonadales	SZUA-36	WVWV01	WVWV01-sp011773845	0	0	0	0	0	0	0	0	0	0	0	1	0
GCA_013001885	Bacteria	Proteobacteria	Gammaproteobacteria	Xanthomonadales	SZUA-36	JABDPF01	JABDPF01-sp013001885	0	0	0	0	0	0	0	0	0	0	1	1	0
GCA_013042375	Bacteria	Proteobacteria	Gammaproteobacteria	Woeseiales	Woeseiaceae	UBA1847	UBA1847-sp013042375	0	0	0	0	0	0	0	0	0	0	0	1	0
GCA_013042915	Bacteria	Proteobacteria	Gammaproteobacteria	Xanthomonadales	SZUA-36	JABDPF01	JABDPF01-sp013042915	0	0	0	0	0	0	0	0	0	0	1	1	0
GCA_013043165	Bacteria	Proteobacteria	Gammaproteobacteria	Woeseiales	Woeseiaceae	UBA1847	UBA1847-sp013043165	0	0	0	0	0	0	0	0	0	0	1	1	0
GCA_013138675	Bacteria	Proteobacteria	Gammaproteobacteria	Woeseiales	Woeseiaceae	JAACFB01	JAACFB01-sp013138675	0	0	0	0	0	0	0	0	0	0	0	1	0
GCA_013140765	Bacteria	Proteobacteria	Gammaproteobacteria	Burkholderiales	Sulfuriferulaceae	Sulfuriferula_A	Sulfuriferula_A-sp013140765	1	1	1	1	1	0	0	1	0	0	0	1	0
GCA_013348725	Bacteria	Proteobacteria	Gammaproteobacteria	GCA-013348725	GCA-013348725	GCA-013348725	GCA-013348725-sp013348725	1	1	1	1	0	0	0	1	0	0	0	1	0
GCA_014762505	Bacteria	Proteobacteria	Gammaproteobacteria	SpSt-1174	SpSt-1174	SpSt-1174	SpSt-1174-sp014762505	1	1	1	1	1	0	0	1	0	0	0	1	0
GCA_015487785	Bacteria	Proteobacteria	Gammaproteobacteria	S140-43	S140-43	S012-40	S012-40-sp015487785	1	1	1	1	1	0	0	1	0	0	0	1	0
GCA_015491615	Bacteria	Proteobacteria	Gammaproteobacteria	S140-43	S140-43	S140-43	S140-43-sp015491615	1	1	1	1	1	0	0	1	0	0	0	1	0
GCA_016183615	Bacteria	Proteobacteria	Gammaproteobacteria	Burkholderiales	UBA6910	JACPEG01	JACPEG01-sp016183615	1	1	1	1	1	0	0	1	0	0	0	1	0
GCA_016192835	Bacteria	Proteobacteria	Gammaproteobacteria	Burkholderiales	SG8-41	PALSA-1004	PALSA-1004-sp016192835	1	1	1	1	1	0	0	0	0	0	0	1	0
GCA_016202565	Bacteria	Proteobacteria	Gammaproteobacteria	Burkholderiales	SG8-41	DSOT01	DSOT01-sp016202565	0	1	1	1	1	0	0	1	0	0	1	1	0
GCA_016202605	Bacteria	Proteobacteria	Gammaproteobacteria	Burkholderiales	SG8-41	DSOT01	DSOT01-sp016202605	0	0	0	0	0	0	0	0	0	0	0	1	0
GCA_016202615	Bacteria	Proteobacteria	Gammaproteobacteria	Burkholderiales	SG8-41	PALSA-1004	PALSA-1004-sp016202615	0	0	0	0	0	0	0	0	0	0	0	1	0
GCA_016704655	Bacteria	Proteobacteria	Gammaproteobacteria	Steroidobacterales	Steroidobacteraceae	RPQJ01	RPQJ01-sp016704655	0	0	0	0	0	0	0	0	0	0	1	1	0
GCA_016705325	Bacteria	Proteobacteria	Gammaproteobacteria	Steroidobacterales	Steroidobacteraceae	RPQJ01	RPQJ01-sp016705325	0	0	0	0	0	0	0	0	0	0	1	1	0
GCA_016713725	Bacteria	Proteobacteria	Gammaproteobacteria	Steroidobacterales	Steroidobacteraceae	RPQJ01	RPQJ01-sp016713725	0	0	0	0	0	0	0	0	0	0	1	1	0
GCA_016868105	Bacteria	Proteobacteria	Gammaproteobacteria	Burkholderiales	SG8-39	RBG-16-66-20	RBG-16-66-20-sp016868105	0	0	0	0	0	0	0	1	0	0	1	1	0
GCA_018059685	Bacteria	Proteobacteria	Gammaproteobacteria	Steroidobacterales	Steroidobacteraceae	RPQJ01	RPQJ01-sp018059685	0	0	0	0	0	0	0	0	0	0	1	1	0
GCA_018224485	Bacteria	Proteobacteria	Gammaproteobacteria	Ectothiorhodospirales	Thioalkalivibrionaceae	Thioalkalivibrio_B	Thioalkalivibrio_B-sp018224485	0	1	1	1	1	0	0	0	0	0	0	1	0
GCA_018241785	Bacteria	Proteobacteria	Gammaproteobacteria	Burkholderiales	Casimicrobiaceae	VBCG01	VBCG01-sp018241785	0	0	0	0	0	0	0	1	0	0	1	1	0
GCA_018971195	Bacteria	Proteobacteria	Gammaproteobacteria	Burkholderiales	Casimicrobiaceae	VBCG01	VBCG01-sp018971195	0	1	1	1	1	0	0	1	0	1	1	1	0
GCA_019136105	Bacteria	Proteobacteria	Gammaproteobacteria	Steroidobacterales	Steroidobacteraceae	RPQJ01	RPQJ01-sp019136105	0	0	0	0	0	0	0	0	0	0	0	1	0
GCA_902826155	Bacteria	Proteobacteria	Gammaproteobacteria	Burkholderiales	SG8-39	CADEDU01	CADEDU01-sp902826155	0	1	1	1	1	0	0	1	0	1	1	1	0
GCA_905480255	Bacteria	Proteobacteria	Gammaproteobacteria	Woeseiales	Woeseiaceae	SZUA-117	SZUA-117-sp905480255	0	0	0	0	0	0	0	0	0	0	1	1	0
GCF_000021485	Bacteria	Proteobacteria	Gammaproteobacteria	Acidithiobacillales	Acidithiobacillaceae	Acidithiobacillus	Acidithiobacillus-ferrooxidans	0	0	0	0	0	0	0	0	0	0	0	1	0
GCF_000021985	Bacteria	Proteobacteria	Gammaproteobacteria	Ectothiorhodospirales	Ectothiorhodospiraceae	Thioalkalivibrio_A	Thioalkalivibrio_A-sulfidiphilus	1	1	1	1	1	0	0	1	0	0	0	1	0
GCF_000025545	Bacteria	Proteobacteria	Gammaproteobacteria	Ectothiorhodospirales	Thioalkalivibrionaceae	Thioalkalivibrio	Thioalkalivibrio-sp000025545	0	1	1	1	1	0	0	1	0	0	0	1	0
GCF_000175575	Bacteria	Proteobacteria	Gammaproteobacteria	Acidithiobacillales	Acidithiobacillaceae	Acidithiobacillus_A	Acidithiobacillus_A-caldus	1	1	1	1	1	0	0	0	0	0	0	1	0
GCF_000225005	Bacteria	Proteobacteria	Gammaproteobacteria	Ectothiorhodospirales	Ectothiorhodospiraceae	Ectothiorhodospira	Ectothiorhodospira-sp000225005	0	1	1	1	1	0	0	1	0	0	0	1	0
GCF_000227725	Bacteria	Proteobacteria	Gammaproteobacteria	Ectothiorhodospirales	Ectothiorhodospiraceae	Thiorhodospira	Thiorhodospira-sibirica	0	0	0	0	0	0	0	0	0	0	0	1	0
GCF_000321415	Bacteria	Proteobacteria	Gammaproteobacteria	Ectothiorhodospirales	Thioalkalivibrionaceae	Thioalkalivibrio_B	Thioalkalivibrio_B-nitratireducens	0	1	1	1	1	0	0	0	0	0	0	1	0
GCF_000376845	Bacteria	Proteobacteria	Gammaproteobacteria	Ectothiorhodospirales	Thioalkalivibrionaceae	Thioalkalivibrio	Thioalkalivibrio-sp000376845	0	1	1	1	1	0	0	1	0	0	0	1	0
GCF_000376865	Bacteria	Proteobacteria	Gammaproteobacteria	Ectothiorhodospirales	Thioalkalivibrionaceae	Thioalkalivibrio	Thioalkalivibrio-sp000376865	1	1	1	1	1	0	0	1	0	0	0	1	0
GCF_000377205	Bacteria	Proteobacteria	Gammaproteobacteria	Ectothiorhodospirales	Thioalkalivibrionaceae	Thioalkalivibrio	Thioalkalivibrio-sp000377205	0	1	1	1	1	0	0	1	0	0	0	1	0
GCF_000377345	Bacteria	Proteobacteria	Gammaproteobacteria	Ectothiorhodospirales	Thioalkalivibrionaceae	Thioalkalivibrio	Thioalkalivibrio-sp000377345	1	1	1	1	1	0	0	1	0	0	0	1	0
GCF_000377405	Bacteria	Proteobacteria	Gammaproteobacteria	Ectothiorhodospirales	Thioalkalivibrionaceae	Thioalkalivibrio	Thioalkalivibrio-sp000377405	0	1	1	1	1	0	0	1	0	0	0	1	0
GCF_000377785	Bacteria	Proteobacteria	Gammaproteobacteria	Ectothiorhodospirales	Thioalkalivibrionaceae	Thioalkalivibrio	Thioalkalivibrio-sp000377785	0	1	1	1	1	0	0	1	0	0	0	1	0
GCF_000377845	Bacteria	Proteobacteria	Gammaproteobacteria	Ectothiorhodospirales	Thioalkalivibrionaceae	Thioalkalivibrio	Thioalkalivibrio-sp000377845	0	1	1	1	1	0	0	1	0	0	0	1	0
GCF_000377905	Bacteria	Proteobacteria	Gammaproteobacteria	Ectothiorhodospirales	Thioalkalivibrionaceae	Thioalkalivibrio	Thioalkalivibrio-sp000377905	0	1	1	1	1	0	0	1	0	0	0	1	0
GCF_000377945	Bacteria	Proteobacteria	Gammaproteobacteria	Ectothiorhodospirales	Ectothiorhodospiraceae	Thioalkalivibrio_A	Thioalkalivibrio_A-sulfidiphilus_A	1	0	1	1	1	0	0	1	0	0	0	1	0
GCF_000378305	Bacteria	Proteobacteria	Gammaproteobacteria	Ectothiorhodospirales	Thioalkalivibrionaceae	Thioalkalivibrio	Thioalkalivibrio-sp000378305	0	1	1	1	1	0	0	1	0	0	0	1	0
GCF_000378605	Bacteria	Proteobacteria	Gammaproteobacteria	Ectothiorhodospirales	Thioalkalivibrionaceae	Thioalkalivibrio	Thioalkalivibrio-sp000378605	0	1	1	1	1	0	0	1	0	0	0	1	0
GCF_000381825	Bacteria	Proteobacteria	Gammaproteobacteria	Ectothiorhodospirales	Thioalkalivibrionaceae	Thioalkalivibrio	Thioalkalivibrio-sp000381825	1	1	1	1	1	0	0	1	0	0	0	1	0
GCF_000381945	Bacteria	Proteobacteria	Gammaproteobacteria	Ectothiorhodospirales	Thioalkalivibrionaceae	Thioalkalivibrio	Thioalkalivibrio-sp000381945	0	1	1	1	1	0	0	1	0	0	0	1	0
GCF_000385215	Bacteria	Proteobacteria	Gammaproteobacteria	Ectothiorhodospirales	Thioalkalivibrionaceae	Thioalkalivibrio	Thioalkalivibrio-thiocyanoxidans	0	1	1	1	1	0	0	1	0	0	0	1	0
GCF_000420165	Bacteria	Proteobacteria	Gammaproteobacteria	Ectothiorhodospirales	Thioalkalivibrionaceae	Thioalkalivibrio	Thioalkalivibrio-sp000420165	0	1	1	1	1	0	0	1	0	0	0	1	0
GCF_000423825	Bacteria	Proteobacteria	Gammaproteobacteria	Acidithiobacillales	Thermithiobacillaceae	Thermithiobacillus	Thermithiobacillus-tepidarius	1	1	1	1	1	0	0	0	0	0	0	1	0
GCF_000633935	Bacteria	Proteobacteria	Gammaproteobacteria	Ectothiorhodospirales	Ectothiorhodospiraceae	Ectothiorhodospira	Ectothiorhodospira-haloalkaliphila	0	1	1	1	1	0	0	1	0	0	0	1	0
GCF_000754095	Bacteria	Proteobacteria	Gammaproteobacteria	Ectothiorhodospirales	Acidihalobacteraceae	Acidihalobacter	Acidihalobacter-prosperus	1	1	1	1	1	0	0	0	0	0	0	1	0
GCF_001399755	Bacteria	Proteobacteria	Gammaproteobacteria	Thiohalorhabdales	Thiohalorhabdaceae	Thiohalorhabdus	Thiohalorhabdus-denitrificans	1	1	1	1	1	0	0	0	0	0	0	1	0
GCF_001632845	Bacteria	Proteobacteria	Gammaproteobacteria	Ectothiorhodospirales	Ectothiorhodospiraceae	Ectothiorhodospira	Ectothiorhodospira-sp001632845	0	1	1	1	1	0	0	1	0	0	0	1	0
GCF_001753165	Bacteria	Proteobacteria	Gammaproteobacteria	Ectothiorhodospirales	Acidihalobacteraceae	Acidihalobacter	Acidihalobacter-aeolianus	1	1	1	1	1	0	0	0	0	0	0	1	0
GCF_001753245	Bacteria	Proteobacteria	Gammaproteobacteria	Ectothiorhodospirales	Acidihalobacteraceae	Acidihalobacter	Acidihalobacter-yilgarnenesis	1	1	1	1	1	0	0	0	0	0	0	1	0
GCF_001975725	Bacteria	Proteobacteria	Gammaproteobacteria	Ectothiorhodospirales	Acidihalobacteraceae	Acidihalobacter_A	Acidihalobacter_A-ferrooxydans	0	0	0	0	0	0	0	0	0	0	0	1	0
GCF_001995255	Bacteria	Proteobacteria	Gammaproteobacteria	Ectothiorhodospirales	Thioalkalivibrionaceae	Thioalkalivibrio	Thioalkalivibrio-halophilus	0	1	1	1	1	0	0	1	0	0	0	1	0
GCF_001999325	Bacteria	Proteobacteria	Gammaproteobacteria	Ectothiorhodospirales	Thioalkalivibrionaceae	Thioalkalivibrio	Thioalkalivibrio-versutus	0	1	1	1	1	0	0	1	0	0	0	1	0
GCF_002000365	Bacteria	Proteobacteria	Gammaproteobacteria	Ectothiorhodospirales	Ectothiorhodospiraceae	Thioalkalivibrio_A	Thioalkalivibrio_A-denitrificans	0	0	0	0	0	0	0	1	0	0	0	1	0
GCF_002077135	Bacteria	Proteobacteria	Gammaproteobacteria	Xanthomonadales	Rhodanobacteraceae	Metallibacterium	Metallibacterium-scheffleri	0	0	0	0	0	0	0	0	0	0	0	1	0
GCF_002162035	Bacteria	Proteobacteria	Gammaproteobacteria	Burkholderiales	Sulfuriferulaceae	Sulfuriferula_A	Sulfuriferula_A-sp002162035	1	1	1	1	1	0	0	1	0	0	0	1	0
GCF_002847505	Bacteria	Proteobacteria	Gammaproteobacteria	Acidithiobacillales	Acidithiobacillaceae	Acidithiobacillus	Acidithiobacillus-sp002847505	1	1	1	1	1	0	0	0	0	0	0	1	0
GCF_003184265	Bacteria	Proteobacteria	Gammaproteobacteria	Acidiferrobacterales	Acidiferrobacteraceae	Acidiferrobacter	Acidiferrobacter-sp003184265	1	1	1	1	1	0	0	0	0	0	0	1	0
GCF_003333315	Bacteria	Proteobacteria	Gammaproteobacteria	Acidiferrobacterales	Acidiferrobacteraceae	Acidiferrobacter	Acidiferrobacter-thiooxydans	1	1	1	1	1	0	0	0	0	0	0	1	0
GCF_003721225	Bacteria	Proteobacteria	Gammaproteobacteria	Acidithiobacillales	Acidithiobacillaceae	Acidithiobacillus_B	Acidithiobacillus_B-sulfuriphilus	1	1	1	1	0	0	0	0	0	0	0	1	0
GCF_003851125	Bacteria	Proteobacteria	Gammaproteobacteria	Burkholderiales	Sulfuriferulaceae	Sulfuriferula	Sulfuriferula-multivorans	1	1	1	1	0	0	0	1	0	0	0	1	0
GCF_003864975	Bacteria	Proteobacteria	Gammaproteobacteria	Burkholderiales	Sulfuriferulaceae	Sulfuriferula_A	Sulfuriferula_A-thiophila	1	1	1	1	1	0	0	1	0	0	0	1	0
GCF_003966655	Bacteria	Proteobacteria	Gammaproteobacteria	Acidithiobacillales	Acidithiobacillaceae	Acidithiobacillus	Acidithiobacillus-ferridurans	0	0	0	0	0	0	0	0	0	0	0	1	0
GCF_004346685	Bacteria	Proteobacteria	Gammaproteobacteria	Burkholderiales	Sulfuricellaceae_A	Sulfurirhabdus	Sulfurirhabdus-autotrophica	1	1	1	1	1	0	0	1	0	0	0	1	0
GCF_008014345	Bacteria	Proteobacteria	Gammaproteobacteria	Burkholderiales	UBA6910	Pelomicrobium	Pelomicrobium-methylotrophicum	1	1	1	1	1	0	0	1	0	0	0	1	0
GCF_009662475	Bacteria	Proteobacteria	Gammaproteobacteria	Acidithiobacillales	Acidithiobacillaceae	Acidithiobacillus	Acidithiobacillus-thiooxidans	1	1	1	1	1	0	0	0	0	0	0	1	0
GCF_009937995	Bacteria	Proteobacteria	Gammaproteobacteria	Burkholderiales	Sulfuriferulaceae	Sulfuriferula_A	Sulfuriferula_A-nivalis	1	1	1	1	1	0	0	1	0	0	0	1	0
GCF_009938015	Bacteria	Proteobacteria	Gammaproteobacteria	Burkholderiales	Sulfuriferulaceae	Sulfuriferula	Sulfuriferula-plumbiphila	1	1	1	1	1	0	0	1	0	0	0	1	0
GCF_010378095	Bacteria	Proteobacteria	Gammaproteobacteria	Acidithiobacillales	Acidithiobacillaceae	Acidithiobacillus	Acidithiobacillus-ferrianus	0	0	0	0	0	0	0	0	0	0	0	1	0
GCF_015100155	Bacteria	Proteobacteria	Gammaproteobacteria	Acidithiobacillales	Acidithiobacillaceae	Acidithiobacillus	Acidithiobacillus-sp015100155	1	1	1	1	1	0	0	0	0	0	0	1	0
GCF_016584105	Bacteria	Proteobacteria	Gammaproteobacteria	Ectothiorhodospirales	Ectothiorhodospiraceae	Ectothiorhodospira	Ectothiorhodospira-shaposhnikovii	0	1	1	1	1	0	0	1	0	0	0	1	0
GCF_016584115	Bacteria	Proteobacteria	Gammaproteobacteria	Ectothiorhodospirales	Ectothiorhodospiraceae	Ectothiorhodospira	Ectothiorhodospira-mobilis	0	1	1	1	1	0	0	1	0	0	0	1	0
GCF_018853445	Bacteria	Proteobacteria	Gammaproteobacteria	Acidithiobacillales	Acidithiobacillaceae	Acidithiobacillus	Acidithiobacillus-sp018853445	1	1	1	1	1	0	0	0	0	0	0	1	0
GCF_018853465	Bacteria	Proteobacteria	Gammaproteobacteria	Acidithiobacillales	Acidithiobacillaceae	Acidithiobacillus	Acidithiobacillus-sp018853465	1	1	1	1	1	0	0	0	0	0	0	1	0
GCF_018853815	Bacteria	Proteobacteria	Gammaproteobacteria	Acidithiobacillales	Acidithiobacillaceae	Acidithiobacillus	Acidithiobacillus-sp018853815	1	1	1	1	1	0	0	0	0	0	0	1	0
GCF_018853935	Bacteria	Proteobacteria	Gammaproteobacteria	Acidithiobacillales	Acidithiobacillaceae	Acidithiobacillus	Acidithiobacillus-ferrivorans	0	0	0	0	0	0	0	0	0	0	0	1	0
GCF_018854025	Bacteria	Proteobacteria	Gammaproteobacteria	Acidithiobacillales	Acidithiobacillaceae	UBA2486	UBA2486-sp018854025	1	1	1	1	1	0	0	0	0	0	0	1	0
GCF_018854495	Bacteria	Proteobacteria	Gammaproteobacteria	Acidithiobacillales	Acidithiobacillaceae	Acidithiobacillus	Acidithiobacillus-ferrooxidans_C	0	0	0	0	0	0	0	0	0	0	0	1	0
GCF_018854775	Bacteria	Proteobacteria	Gammaproteobacteria	Acidithiobacillales	Acidithiobacillaceae	Acidithiobacillus	Acidithiobacillus-ferriphilus	0	0	0	0	0	0	0	0	0	0	0	1	0
GCF_900109495	Bacteria	Proteobacteria	Gammaproteobacteria	Ectothiorhodospirales	Ectothiorhodospiraceae	Ectothiorhodospira	Ectothiorhodospira-marina	0	1	1	1	1	0	0	1	0	0	0	1	0
GCF_900112605	Bacteria	Proteobacteria	Gammaproteobacteria	Thiohalospirales	Thiohalospiraceae	Thiohalospira	Thiohalospira-halophila	1	1	1	1	1	1	1	1	0	0	0	1	0
GCF_900114895	Bacteria	Proteobacteria	Gammaproteobacteria	Ectothiorhodospirales	Ectothiorhodospiraceae	Ectothiorhodospira	Ectothiorhodospira-mobilis_A	0	1	1	1	1	0	0	1	0	0	0	1	0
GCF_900156225	Bacteria	Proteobacteria	Gammaproteobacteria	Ectothiorhodospirales	Ectothiorhodospiraceae	Ectothiorhodosinus	Ectothiorhodosinus-mongolicus	0	1	1	1	1	0	0	1	0	0	0	1	0
GCA_001872725	Bacteria	Proteobacteria	Zetaproteobacteria	CG1-02-64-396	CG1-02-64-396	CG1-02-64-396	CG1-02-64-396-sp001872725	0	0	0	0	0	0	0	0	0	0	0	1	0
GCA_001627865	Bacteria	SAR324	SAR324	SAR324	NAC60-12	Arctic96AD-7	Arctic96AD-7-sp001627865	0	0	0	0	0	0	0	0	0	0	0	0	1
GCA_002716165	Bacteria	SAR324	SAR324	SAR324	NAC60-12	Arctic96AD-7	Arctic96AD-7-sp002716165	0	0	0	0	0	0	0	0	0	0	0	1	0
GCA_902562015	Bacteria	SAR324	SAR324	SAR324	NAC60-12	Arctic96AD-7	Arctic96AD-7-sp902562015	0	0	0	0	0	0	0	0	0	0	0	0	1
GCA_003232385	Bacteria	SZUA-79	SZUA-79	Acidulodesulfobacterales	SZUA-79	Acidulodesulfobacterium	Acidulodesulfobacterium-sp003232385	0	0	0	0	0	0	0	0	0	0	0	1	0
GCA_004195025	Bacteria	SZUA-79	SZUA-79	Acidulodesulfobacterales	SZUA-79	Acididesulfobacter	Acididesulfobacter-diazotrophicus	0	0	0	0	0	0	0	0	0	0	1	1	0
GCA_004195035	Bacteria	SZUA-79	SZUA-79	Acidulodesulfobacterales	SZUA-79	Acidulodesulfobacterium	Acidulodesulfobacterium-ferriphilum	0	0	0	0	0	0	0	0	0	0	1	1	0
GCA_004195045	Bacteria	SZUA-79	SZUA-79	Acidulodesulfobacterales	SZUA-79	Acididesulfobacter	Acididesulfobacter-guangdongensis	0	0	0	0	0	0	0	0	0	0	1	1	0
GCA_008534395	Bacteria	SZUA-79	SZUA-79	Acidulodesulfobacterales	SZUA-79	Acidulodesulfobacterium	Acidulodesulfobacterium-acidiphilum	0	0	0	0	0	0	0	0	0	0	0	1	0
GCA_002687355	Archaea	Thermoplasmatota	Poseidoniia	MGIII	CG-Epi1	UBA8886	UBA8886-sp002687355	0	0	0	0	0	0	0	0	1	0	1	0	1
GCA_002722735	Archaea	Thermoplasmatota	Poseidoniia	Poseidoniales	Thalassarchaeaceae	MGIIb-O3	MGIIb-O3-sp002722735	0	0	0	0	0	0	0	0	1	0	1	0	1
GCA_002731905	Archaea	Thermoplasmatota	Poseidoniia	MGIII	CG-Epi1	UBA8886	UBA8886-sp002731905	0	0	0	0	0	0	0	0	1	0	1	0	1
GCA_018654845	Archaea	Thermoplasmatota	Poseidoniia	Poseidoniales	Thalassarchaeaceae	MGIIb-O2	MGIIb-O2-sp002499785	0	0	0	0	0	0	0	0	1	0	1	0	1
GCA_013044425	Archaea	Thermoplasmatota	Thermoplasmata	UBA184	UBA184	UBA184	UBA184-sp013044425	0	0	0	0	0	0	0	0	0	0	0	1	0
GCA_000016605	Archaea	Thermoproteota	Thermoproteia	Sulfolobales	Sulfolobaceae	Metallosphaera	Metallosphaera-sedula	0	0	0	0	0	0	0	0	0	0	0	1	0
GCA_000389735	Archaea	Thermoproteota	Thermoproteia	Sulfolobales	Sulfolobaceae	Acd1	Acd1-sp000389735	0	0	0	0	0	0	0	0	0	0	0	1	0
GCA_000508305	Archaea	Thermoproteota	Thermoproteia	Sulfolobales	Sulfolobaceae	Sulfolobus	Sulfolobus-acidocaldarius_A	0	0	0	0	0	0	0	0	0	0	0	1	0
GCA_000565255	Archaea	Thermoproteota	Thermoproteia	Sulfolobales	Sulfolobaceae	Aramenus	Aramenus-sulfurataquae	0	0	0	0	0	0	0	0	0	0	0	1	0
GCA_002495845	Archaea	Thermoproteota	Thermoproteia	Sulfolobales	Sulfolobaceae	Sulfuracidifex	Sulfuracidifex-sp002495845	0	0	0	0	0	0	0	0	0	0	0	1	0
GCA_003086435	Archaea	Thermoproteota	Thermoproteia	Sulfolobales	Sulfolobaceae	Acidianus	Acidianus-hospitalis	0	0	0	0	0	0	0	0	0	0	0	1	0
GCA_017857195	Archaea	Thermoproteota	Thermoproteia	Sulfolobales	Sulfolobaceae	Sulfodiicoccus	Sulfodiicoccus-sp017857195	0	0	0	0	0	0	0	0	0	0	0	1	0
GCF_000011205	Archaea	Thermoproteota	Thermoproteia	Sulfolobales	Sulfolobaceae	Sulfurisphaera	Sulfurisphaera-tokodaii	0	0	0	0	0	0	0	0	0	0	0	1	0
GCF_000012285	Archaea	Thermoproteota	Thermoproteia	Sulfolobales	Sulfolobaceae	Sulfolobus	Sulfolobus-acidocaldarius	0	0	0	0	0	0	0	0	0	0	0	1	0
GCF_000022485	Archaea	Thermoproteota	Thermoproteia	Sulfolobales	Sulfolobaceae	Saccharolobus	Saccharolobus-islandicus	0	0	0	0	0	0	0	0	0	0	0	1	0
GCF_000204925	Archaea	Thermoproteota	Thermoproteia	Sulfolobales	Sulfolobaceae	Metallosphaera	Metallosphaera-cuprina	0	0	0	0	0	0	0	0	0	0	0	1	0
GCF_000243315	Archaea	Thermoproteota	Thermoproteia	Sulfolobales	Sulfolobaceae	Metallosphaera	Metallosphaera-yellowstonensis	0	0	0	0	0	0	0	0	0	0	0	1	0
GCF_000632495	Archaea	Thermoproteota	Thermoproteia	Sulfolobales	Sulfolobaceae	Acidianus	Acidianus-copahuensis	0	0	0	0	0	0	0	0	0	0	0	1	0
GCF_001316045	Archaea	Thermoproteota	Thermoproteia	Sulfolobales	Sulfolobaceae	Sulfuracidifex	Sulfuracidifex-metallicus	0	0	0	0	0	0	0	0	0	0	0	1	0
GCF_001719125	Archaea	Thermoproteota	Thermoproteia	Sulfolobales	Sulfolobaceae	Saccharolobus	Saccharolobus-sp001719125	0	0	0	0	0	0	0	0	0	0	0	1	0
GCF_002116695	Archaea	Thermoproteota	Thermoproteia	Sulfolobales	Sulfolobaceae	Acidianus	Acidianus-manzaensis	0	0	0	0	0	0	0	0	0	0	0	1	0
GCF_003201675	Archaea	Thermoproteota	Thermoproteia	Sulfolobales	Sulfolobaceae	Metallosphaera	Metallosphaera-hakonensis	0	0	0	0	0	0	0	0	0	0	0	1	0
GCF_003201765	Archaea	Thermoproteota	Thermoproteia	Sulfolobales	Sulfolobaceae	Acidianus	Acidianus-sulfidivorans	0	0	0	0	0	0	0	0	0	0	0	1	0
GCF_003201835	Archaea	Thermoproteota	Thermoproteia	Sulfolobales	Sulfolobaceae	Acidianus_B	Acidianus_B-brierleyi	0	0	0	0	0	0	0	0	0	0	0	1	0
GCF_003967175	Archaea	Thermoproteota	Thermoproteia	Sulfolobales	Sulfolobaceae	Sulfodiicoccus	Sulfodiicoccus-acidiphilus	0	0	0	0	0	0	0	0	0	0	0	1	0
GCF_008326425	Archaea	Thermoproteota	Thermoproteia	Sulfolobales	Sulfolobaceae	Sulfuracidifex	Sulfuracidifex-tepidarius	0	0	0	0	0	0	0	0	0	0	0	1	0
GCF_009601705	Archaea	Thermoproteota	Thermoproteia	Sulfolobales	Sulfolobaceae	Saccharolobus	Saccharolobus-sp009601705	0	0	0	0	0	0	0	0	0	0	0	1	0
GCF_009729015	Archaea	Thermoproteota	Thermoproteia	Sulfolobales	Sulfolobaceae	Acidianus	Acidianus-ambivalens	0	0	0	0	0	0	0	0	0	0	0	1	0
GCF_009729035	Archaea	Thermoproteota	Thermoproteia	Sulfolobales	Sulfolobaceae	Stygiolobus	Stygiolobus-azoricus	0	0	0	0	0	0	0	0	0	0	0	1	0
GCF_009729055	Archaea	Thermoproteota	Thermoproteia	Sulfolobales	Sulfolobaceae	Sulfurisphaera	Sulfurisphaera-ohwakuensis	0	0	0	0	0	0	0	0	0	0	0	1	0
GCF_009729545	Archaea	Thermoproteota	Thermoproteia	Sulfolobales	Sulfolobaceae	Acidianus	Acidianus-infernus	0	0	0	0	0	0	0	0	0	0	0	1	0
GCF_012222305	Archaea	Thermoproteota	Thermoproteia	Sulfolobales	Sulfolobaceae	Sulfurisphaera	Sulfurisphaera-sp012222305	0	0	0	0	0	0	0	0	0	0	0	1	0
GCF_013343295	Archaea	Thermoproteota	Thermoproteia	Sulfolobales	Sulfolobaceae	Metallosphaera	Metallosphaera-tengchongensis	0	0	0	0	0	0	0	0	0	0	0	1	0
GCF_019175345	Archaea	Thermoproteota	Thermoproteia	Sulfolobales	Sulfolobaceae	Saccharolobus	Saccharolobus-shibatae	0	0	0	0	0	0	0	0	0	0	0	1	0
GCF_900079115	Archaea	Thermoproteota	Thermoproteia	Sulfolobales	Sulfolobaceae	Saccharolobus	Saccharolobus-solfataricus	0	0	0	0	0	0	0	0	0	0	0	1	0
