# Supplementary material for: YeeE-like bacterial SoxT proteins mediate sulfur import for oxidation and signal transduction
Source: Commun Biol. 2024 Nov 21;7:1548. doi: 10.1038/s42003-024-07270-7 (PMC11582611; doi:10.1038/s42003-024-07270-7)
Supplement: Supplementary file 5 — Supplementary Data 2 [file 42003_2024_7270_MOESM5_ESM.xlsx]

## Sheet: Figure 3
Fig 3b
Strain	soxT1A			shdrA			soxT1B			soxXA
	Fold change	Mean	SD	Fold change	Mean	SD	Fold change	Mean	SD	Fold change	Mean	SD
ΔtsdA minus	0.952638	1.02	0.26	0.774677	1.02	0.21	0.831238	1.02	0.26	0.757858	1.03	0.3
	1.02811			1.11085			1.31798			0.972655
	1.02101			1.16205			0.912776			1.3566
ΔtsdA ΔsoxR minus	12.7728	11.96	0.74	2.68825	4.28	2.72	1.04126	1.21	0.28	11.8351	14.76	3.68
	11.3137			2.74473			1.06314			13.5479
	11.7942			7.42127			1.52979			18.8959
ΔtsdA ΔshdrR minus	1.55833	3.66	2.2	3.53489	6.51	3.72	0.65444	0.64	0.07	0.523042	0.76	0.22
	5.93809			5.32089			0.703847			0.835088
	3.4822			10.6787			0.56383			0.936272
Fig 3c
Strain	soxT1A			shdrA			soxT1B			soxXA
	Fold change	Mean	SD	Fold change	Mean	SD	Fold change	Mean	SD	Fold change	Mean	SD
ΔtsdA plus	21.259	18.65	3.58	19.7895	20.11	2.39	1.98389	1.94	0.12	6.9644	5.68	1.18
	20.1122			22.6536			1.80042			5.44526
	14.5707			17.8973			2.03261			4.64282
ΔtsdA ΔsoxR plus	105.786	120.106	13.8515	70.3592	69.1759	9.27087	4.88491	4.5221	0.734759	17.4481	17.2307	1.78379
	133.436			77.7983			5.00487			18.8959
	121.095			59.3702			3.6765			15.3482
ΔtsdA ΔshdrR plus	73.0089	64.9055	9.2955	91.5613	103.608	12.1683	2.91467	2.78311	0.163776	9.00047	9.15014	0.980119
	66.9494			115.894			2.83497			10.1965
	54.7581			103.369			2.59968			8.25347

## Sheet: Figure 4
Fig 4a
	Thiosulfate [mM]
Time [h]	ΔtsdA	ΔtsdA soxT1B comp	ΔtsdA ΔsoxT1B	ΔtsdA soxT1B Cys24Ser	ΔtsdA soxT1B Cys98Ser	ΔtsdA soxT1B Cys304Ser
0	1.73219	1.67819	1.70955	1.66252	1.69561	1.70606
16	1.03368	1.21658	1.65206	1.65555	1.66774	1.6991
18		1.06242	1.61548	1.60155	1.54581	1.51968
20	0.699235	0.946587	1.51097	1.54929
22	0.573817	0.779363	1.53187		1.58761	1.60503
24	0.457108	0.591236	1.57019	1.44129	1.59632	1.46394
40	0.0425318	0.0616929	1.48658	1.32458	1.3211	1.46394
42	0.059951	0.0756283	1.50226	1.34723	1.234	1.45348
44	0.0460157	0.0460157	1.37336	1.29236	1.3211	1.36813
	SD
Time [h]	ΔtsdA	ΔtsdA soxT1B comp	ΔtsdA ΔsoxT1B	ΔtsdA soxT1B Cys24Ser	ΔtsdA soxT1B Cys98Ser	ΔtsdA soxT1B Cys304Ser
0	0.0448184	0.0505456	0.0260706	0.0469995	0.0201642	0.0418785
16	0.0924038	0.041806	0.0130353	0.0256009	0.0234998	0.0680464
18		0.0757734	0.0905462	0.0803173	0.102492	0.196783
20	0.0279793	0.0331422	0.0137159	0.0242621
22	0.044342	0.00651766	0.061881		0.0662387	0.0172441
24	0.0266462	0.0192401	0.0382429	0.0758485	0.0500024	0.0500024
40	0.00985377	0.019553	0.0284098	0.0536895	0.00739033	0.0775496
42	0.0172441	0.0494533	0.0722003	0.020903	0.0550292	0.0177641
44	0.0153842	0.0104515	0.0266462	0.00261288	0.0185986	0.0407028
Fig 4b
	OD600
Time [h]	ΔtsdA	ΔtsdA soxT1B comp	ΔtsdA ΔsoxT1B	ΔtsdA soxT1B Cys 24 Ser	ΔtsdA soxT1B Cys 98 Ser	ΔtsdA soxT1B Cys 304 Ser
0	0.0177858	0.0171186	0.0199575	0.0206266	0.0193723	0.0220921
0.0833611	0.0182726	0.0172715	0.0201108	0.0206545	0.0194838	0.0224133
0.166694	0.018217	0.0169658	0.0202641	0.0206406	0.0195534	0.0223994
0.250028	0.0183422	0.0169658	0.0204314	0.020808	0.019846	0.0227347
0.333389	0.0182726	0.016813	0.0203617	0.0207801	0.0199435	0.0227487
0.416722	0.0182309	0.0168546	0.0207382	0.0209475	0.0201944	0.0231261
0.500056	0.0181335	0.0165907	0.0207243	0.0207661	0.0203896	0.0233639
0.583389	0.0183422	0.0168407	0.0209754	0.0211009	0.0205151	0.0236995
0.66675	0.0183839	0.0168407	0.0211009	0.0211428	0.0207661	0.0240354
0.750083	0.0185231	0.0168546	0.0211567	0.0213661	0.0209056	0.0241333
0.833444	0.0186901	0.0170213	0.0211567	0.0216592	0.021073	0.0246373
0.916778	0.0185788	0.0169936	0.0212125	0.0216731	0.0210033	0.0243993
1.00014	0.0186483	0.0172298	0.0214079	0.0217429	0.0211567	0.0245533
1.08347	0.0187875	0.0174105	0.021715	0.0219245	0.0213381	0.0247773
1.16681	0.0187875	0.0173271	0.0217988	0.0220083	0.0214219	0.0248194
1.25014	0.0190103	0.0174661	0.0220641	0.0220641	0.0214777	0.0249174
1.3335	0.0192748	0.0174383	0.0223295	0.0224553	0.0216592	0.0251415
1.41683	0.0188014	0.0172993	0.0222317	0.0220222	0.021394	0.0250014
1.50019	0.0189407	0.01748	0.0224553	0.0222876	0.0214917	0.0251415
1.58353	0.0189824	0.01748	0.0227487	0.0223295	0.0215754	0.0254358
1.66686	0.019247	0.0175356	0.0228885	0.0224273	0.0217569	0.0255759
1.75022	0.0194698	0.0176746	0.0233639	0.022567	0.0221898	0.0259264
1.83356	0.0191634	0.017619	0.023266	0.0225531	0.0218407	0.0259124
1.91692	0.0197763	0.0179388	0.0235037	0.0227068	0.0219943	0.0261508
2.00025	0.0192888	0.0177024	0.0235177	0.022595	0.0220083	0.0260386
2.08358	0.019442	0.0179805	0.0241333	0.0228326	0.0223295	0.0265295
2.16694	0.0196231	0.0180362	0.0239374	0.0229724	0.0223854	0.0267119
2.25028	0.0199993	0.0181613	0.0242733	0.0230562	0.0224273	0.0268803
2.33361	0.0197206	0.0179249	0.0240773	0.0228186	0.0221898	0.0266418
2.41697	0.0197484	0.0181196	0.0244413	0.0231821	0.0225111	0.0272593
2.50031	0.0201944	0.0182726	0.0246793	0.0233778	0.0227068	0.0274138
2.58364	0.0205848	0.0183283	0.0247353	0.0234338	0.0227627	0.0275121
2.667	0.0207243	0.0184257	0.0250014	0.0234058	0.0229025	0.0276525
2.75033	0.0207243	0.0184257	0.0250855	0.0234478	0.0228605	0.0277789
2.83367	0.0207522	0.0185788	0.0253237	0.0236016	0.0230143	0.0281021
2.91703	0.0201944	0.0181474	0.0250575	0.0232939	0.0227906	0.0279194
3.00036	0.0212823	0.0189407	0.0257301	0.0238395	0.02321	0.0285519
3.08372	0.0211428	0.0187597	0.0258843	0.0239094	0.0233639	0.0290018
3.16706	0.0214638	0.0190381	0.0263331	0.0241893	0.0236856	0.0292832
3.25039	0.0216871	0.0191774	0.0264313	0.0242873	0.0238674	0.0294239
3.33375	0.0223155	0.0192609	0.0267259	0.0244553	0.0238674	0.0297194
3.41708	0.021073	0.0195255	0.0271189	0.0248474	0.0240913	0.0300291
3.50042	0.0218128	0.0197624	0.0276525	0.0248334	0.0244133	0.0304375
3.58378	0.0218407	0.0199575	0.0276806	0.0248614	0.0243993	0.0307615
3.66711	0.0220781	0.0194002	0.0278351	0.0247213	0.0243433	0.0307051
3.75044	0.0220083	0.0198739	0.0283551	0.0251135	0.0246513	0.0312689
3.83381	0.0224413	0.0201805	0.0286643	0.0252957	0.0249174	0.031579
3.91714	0.0225111	0.0202502	0.0289456	0.0254918	0.0251135	0.0319881
4.00047	0.0224972	0.0201108	0.0291003	0.0255199	0.0250995	0.0321009
4.08383	0.0240493	0.0205709	0.029649	0.0257722	0.0254358	0.0326513
4.16717	0.0234478	0.0206406	0.0299728	0.0258843	0.0257161	0.0330608
4.2505	0.0225111	0.0206685	0.0303811	0.0260807	0.0257441	0.0335552
4.33386	0.0229025	0.0211009	0.0308601	0.0263051	0.0260526	0.0336965
4.41719	0.0227767	0.0214358	0.0311984	0.0264734	0.0262209	0.0341205
4.50056	0.0229863	0.0212684	0.0315367	0.0266418	0.0264313	0.0344174
4.58389	0.0229863	0.0211428	0.0318752	0.0268101	0.0265997	0.0348417
4.66722	0.0238954	0.0214638	0.0322843	0.0270066	0.0267119	0.035337
4.75058	0.0242033	0.0216452	0.0327219	0.0272312	0.0269365	0.0356484
4.83392	0.0246933	0.021715	0.0330043	0.0272172	0.027133	0.0358467
4.91725	0.0244833	0.0222178	0.0333856	0.0275121	0.0273436	0.0366117
5.00061	0.0250715	0.0222597	0.0338519	0.0277649	0.0275121	0.0366117
5.08394	0.0239514	0.0226928	0.0342053	0.0279054	0.0276525	0.0368385
5.16728	0.0261648	0.0223435	0.034573	0.0281443	0.0278492	0.0373347
5.25064	0.0248894	0.0229584	0.035153	0.0282988	0.0281724	0.0377887
5.33397	0.0243713	0.0230283	0.035521	0.02858	0.0283691	0.0379022
5.41733	0.0249314	0.0229164	0.0356626	0.0287206	0.0284675	0.0384274
5.50067	0.0266838	0.0235736	0.0365833	0.0290018	0.0289175	0.0387539
5.584	0.0265576	0.0236576	0.0366259	0.029255	0.0289596	0.0391375
5.66733	0.0255619	0.0239234	0.0371929	0.0293957	0.0293535	0.039578
5.75069	0.0254918	0.0237695	0.0375049	0.0295787	0.029452	0.0398481
5.83403	0.0255059	0.0237835	0.0382854	0.030015	0.0298039	0.0404596
5.91739	0.0264594	0.0245253	0.0386545	0.0300854	0.0300854	0.040915
6.00072	0.0263612	0.0245533	0.0390664	0.0303671	0.0301981	0.0412424
6.08406	0.0273717	0.0248053	0.0394075	0.0305361	0.0305783	0.0415841
6.16742	0.0263612	0.0247213	0.0400898	0.0309165	0.0307051	0.0420969
6.25075	0.0269645	0.0250715	0.0406588	0.031142	0.0309729	0.0425815
6.33408	0.0275683	0.0251695	0.0410146	0.0316636	0.031283	0.042938
6.41744	0.0277087	0.0258142	0.0414132	0.0313816	0.0314662	0.0434658
6.50078	0.0270628	0.0252116	0.0420827	0.0317483	0.0315367	0.0438368
6.58414	0.0281021	0.0258283	0.0424105	0.0319881	0.0320304	0.0445936
6.66747	0.0286362	0.0258563	0.0430806	0.0323549	0.0323972	0.0450079
6.75081	0.0281583	0.0260947	0.0434515	0.0324678	0.0324255	0.0453795
6.83417	0.0286362	0.02674	0.0440652	0.0327784	0.0328631	0.0459514
6.9175	0.0284675	0.0264874	0.044665	0.0331596	0.0331173	0.0463806
7.00083	0.0293254	0.0275121	0.0451079	0.0331737	0.0331314	0.0467384
7.08419	0.0299587	0.027807	0.0455367	0.0335128	0.0335552	0.0473827
7.16753	0.0302544	0.0273436	0.0463949	0.0337247	0.0338519	0.0478554
7.25089	0.0303389	0.0275542	0.0467384	0.0341488	0.0341912	0.0484574
7.33422	0.0294098	0.0275542	0.0475116	0.0344033	0.0343608	0.0491028
7.41756	0.0298461	0.0281583	0.0480417	0.0345023	0.0347569	0.0495476
7.50089	0.0303811	0.0286503	0.0487155	0.0350823	0.0350823	0.0501363
7.58425	0.030522	0.0287487	0.0490311	0.0353087	0.0353512	0.0507109
7.66758	0.0305643	0.0293817	0.0495476	0.035521	0.0356484	0.0511851
7.75094	0.0307756	0.0287909	0.0505384	0.0358609	0.0359033	0.0520048
7.83428	0.0314803	0.0292832	0.0513433	0.0360166	0.0361866	0.0525517
7.91761	0.0309306	0.0295787	0.0510414	0.0362291	0.0364842	0.0528108
8.00097	0.0315649	0.0299165	0.0519473	0.0365267	0.0367392	0.0537183
8.08431	0.0314239	0.0301136	0.0527532	0.0369377	0.037278	0.054266
8.16764	0.0321997	0.0301699	0.0534157	0.0373773	0.0373773	0.0546265
8.251	0.0324537	0.0308038	0.0539344	0.03759	0.037888	0.0556655
8.33433	0.0325102	0.0302262	0.0544679	0.0377319	0.0379873	0.0558098
8.41769	0.033541	0.0314239	0.0550016	0.0382144	0.0384699	0.0566043
8.50103	0.0331173	0.0313816	0.0557377	0.0386829	0.0388108	0.0573849
8.58436	0.032976	0.0319175	0.0560698	0.0392227	0.039308	0.0578044
8.66772	0.0331031	0.031283	0.0564598	0.0394359	0.0393932	0.0580648
8.75106	0.034573	0.0322843	0.0573994	0.0397202	0.0399761	0.0589189
8.83439	0.0343043	0.0327784	0.0581227	0.0399192	0.0403032	0.0595563
8.91775	0.0344033	0.0328348	0.0584845	0.040232	0.0404027	0.0602665
9.00108	0.0346437	0.0326513	0.0591651	0.0407727	0.0410715	0.0608612
9.08442	0.0354927	0.0334139	0.0600346	0.0412424	0.0413278	0.0614708
9.16778	0.03487	0.0330043	0.0604841	0.0413848	0.0414275	0.0624003
9.25111	0.0363708	0.0347144	0.0607162	0.0416553	0.0420827	0.0630688
9.33444	0.0355918	0.0339367	0.0613982	0.0421112	0.0423677	0.0632288
9.41781	0.0364133	0.0346295	0.0620226	0.0424247	0.0427241	0.0639415
9.50114	0.0363425	0.033965	0.063476	0.0428667	0.0429095	0.0646111
9.58447	0.0370511	0.0346296	0.063636	0.0436227	0.0435371	0.0651645
9.66783	0.0364558	0.0348842	0.0638106	0.0434515	0.0437512	0.0656891
9.75117	0.0389528	0.0359741	0.0646256	0.044208	0.0444222	0.0666368
9.83453	0.0372638	0.0353936	0.0661701	0.0446078	0.0447793	0.0674832
9.91786	0.0381292	0.03613	0.066141	0.0447935	0.0450507	0.0678921
10.0012	0.0381009	0.0366967	0.0669432	0.0452365	0.0456654	0.0690904
10.0846	0.0389528	0.0364842	0.0677315	0.0454509	0.0459228	0.069968
10.1679	0.038825	0.0375475	0.0678191	0.0458799	0.0464807	0.0703192
10.2512	0.0394075	0.0377035	0.0695583	0.0464664	0.0474113	0.0715349
10.3346	0.0395069	0.0382712	0.0701436	0.0470819	0.0475116	0.0718573
10.4179	0.0393506	0.0382428	0.0710807	0.04744	0.0476978	0.0727959
10.5013	0.0397202	0.0386119	0.0715055	0.0478124	0.0481564	0.0736618
10.5846	0.0409719	0.0391801	0.0725318	0.0482137	0.0488589	0.0746901
10.6679	0.0407727	0.039578	0.0729426	0.0488733	0.0491315	0.0754546
10.7513	0.0407157	0.0389244	0.0741612	0.0492032	0.0495907	0.0765435
10.8346	0.0419117	0.0400329	0.0748665	0.0496768	0.0501506	0.0768086
10.918	0.0414275	0.0396775	0.0756459	0.0501363	0.0505241	0.0778546
11.0013	0.0428524	0.0409292	0.0766319	0.0504523	0.0513145	0.0782674
11.0847	0.0426528	0.0413705	0.077442	0.051027	0.0516309	0.0792558
11.168	0.0428952	0.0411854	0.0784001	0.0515302	0.0520048	0.0808361
11.2514	0.0427669	0.0417835	0.079551	0.0520048	0.052307	0.0811022
11.3347	0.0430663	0.0424247	0.0798611	0.0525661	0.0530412	0.081812
11.418	0.0434087	0.0425103	0.0807031	0.0527388	0.0537759	0.0823891
11.5014	0.0442508	0.0435656	0.0814866	0.0534157	0.0539777	0.0837516
11.5847	0.0442794	0.0427384	0.0829369	0.054093	0.0547419	0.0850713
11.6681	0.044765	0.0434372	0.0831294	0.0543669	0.0552757	0.0853533
11.7514	0.0447078	0.044108	0.0840036	0.0553479	0.0555644	0.0864075
11.8347	0.0457512	0.0444222	0.0853978	0.0557521	0.0560987	0.087314
11.9181	0.0451508	0.044765	0.0861104	0.0563153	0.0567488	0.088251
12.0014	0.0456082	0.0453938	0.0864966	0.0568644	0.0569945	0.0890399
12.0848	0.0485434	0.0457941	0.0877601	0.0569656	0.0581371	0.0902168
12.1681	0.0470533	0.0458513	0.0883552	0.0576308	0.058499	0.0902317
12.2515	0.0475689	0.0464521	0.089025	0.058499	0.0589334	0.0913055
12.3348	0.0471679	0.0457512	0.0899038	0.0588754	0.0597012	0.0923205
12.4182	0.048142	0.0472824	0.0911414	0.0591216	0.0599911	0.0935159
12.5015	0.0486582	0.0474973	0.0927985	0.0599476	0.0607742	0.0942786
12.5849	0.0485721	0.0471106	0.0938299	0.0606436	0.0616886	0.0955359
12.6682	0.0503373	0.0487442	0.0943683	0.0610354	0.0623421	0.0967497
12.7515	0.0500788	0.0483141	0.0949071	0.0613401	0.0619499	0.0963899
12.8349	0.0511851	0.0495046	0.09633	0.0621533	0.0631125	0.0978597
12.9182	0.050007	0.0497917	0.0974396	0.0629671	0.0637087	0.0988356
13.0016	0.0505097	0.050165	0.0983701	0.0638688	0.0644364	0.100444
13.0849	0.0516884	0.0508689	0.0990609	0.0641889	0.0651499	0.101452
13.1682	0.0512714	0.0501075	0.100474	0.0648586	0.0659952	0.101829
13.2516	0.0524365	0.0518754	0.101467	0.0656891	0.0666952	0.103592
13.3349	0.0517315	0.0517315	0.10326	0.0660681	0.0669432	0.104211
13.4183	0.0522207	0.052307	0.10409	0.0668265	0.0677899	0.105358
13.5016	0.0535021	0.0529836	0.105252	0.0678191	0.0684764	0.106703
13.585	0.0533725	0.052638	0.106295	0.0681258	0.0690026	0.107157
13.6683	0.0527388	0.0539056	0.107172	0.0692805	0.0698509	0.108898
13.7517	0.0546409	0.0542516	0.108853	0.0694121	0.0703778	0.110036
13.835	0.0545832	0.0548861	0.109929	0.0704071	0.0711539	0.111113
13.9183	0.0551747	0.0550881	0.111599	0.0709635	0.0722385	0.112374
14.0017	0.0563731	0.0555933	0.11318	0.0716521	0.0727959	0.113362
14.085	0.055117	0.0561131	0.113864	0.0723998	0.0735884	0.115509
14.1684	0.0539633	0.0560409	0.115524	0.0732067	0.0743521	0.115981
14.2517	0.0575874	0.0568066	0.117064	0.0739849	0.0749106	0.117202
14.3351	0.0576018	0.0571246	0.118591	0.0748371	0.0759842	0.118729
14.4184	0.0608467	0.057978	0.118209	0.0759254	0.0768969	0.120182
14.5018	0.0575584	0.0582963	0.12061	0.0764699	0.0776188	0.121023
14.5851	0.0585569	0.0586872	0.122264	0.077	0.0779725	0.122724
14.6684	0.0574717	0.0590782	0.123645	0.0780167	0.0790787	0.123829
14.7518	0.0592665	0.0591361	0.124996	0.0788278	0.0799792	0.125134
14.8351	0.0628508	0.0594114	0.125057	0.0797282	0.0807918	0.126256
14.9184	0.0595418	0.0607162	0.127364	0.0804814	0.0819008	0.128196
15.0018	0.0621388	0.0615724	0.126241	0.0811317	0.0825075	0.129382
15.0851	0.0626037	0.0611224	0.129367	0.0816937	0.083559	0.130848
15.1685	0.0621097	0.0618918	0.129722	0.0825667	0.0840777	0.131574
15.2518	0.0635633	0.062255	0.134048	0.0834701	0.0856056	0.133073
15.3352	0.0630398	0.0626473	0.134513	0.0846708	0.0862738	0.13507
15.4185	0.0626909	0.0625165	0.136326	0.0854275	0.0868532	0.135907
15.5019	0.0623857	0.0628217	0.135628	0.0863629	0.0880576	0.13721
15.5852	0.0638979	0.0641162	0.138406	0.0867492	0.0885337	0.138919
15.6686	0.0662285	0.064218	0.138375	0.0872991	0.0895761	0.140287
15.7519	0.0659077	0.0652519	0.141252	0.0888463	0.0898741	0.141813
15.8352	0.0653976	0.0644364	0.140381	0.0896208	0.0916786	0.143887
15.9186	0.0687687	0.0658785	0.143981	0.0901572	0.0921712	0.145902
16.0019	0.0680236	0.0660972	0.144496	0.0915442	0.0935607	0.146183
16.0853	0.0680966	0.0680089	0.150208	0.0949819	0.0974095	0.154828
16.1686	0.0694852	0.066987	0.151416	0.0964049	0.0976646	0.155758
16.2519	0.0682719	0.0670016	0.152327	0.0970046	0.0985352	0.157098
16.3353	0.0685934	0.068418	0.15475	0.0977846	0.0993164	0.158108
16.4186	0.0688418	0.0685787	0.155301	0.0984902	0.100519	0.159466
16.5019	0.0683303	0.0683303	0.157208	0.0994516	0.101437	0.161332
16.5853	0.0690611	0.0695437	0.157713	0.0998424	0.102055	0.162361
16.6686	0.070129	0.0690319	0.161047	0.100715	0.102567	0.163851
16.7519	0.0692073	0.0692073	0.161142	0.102205	0.103471	0.165613
16.8353	0.0711246	0.0693682	0.162979	0.103004	0.10563	0.168076
16.9186	0.0696607	0.0701436	0.167058	0.104301	0.105071	0.168872
17.0019	0.0703339	0.0699826	0.166931	0.104543	0.106401	0.171374
17.0853	0.0718133	0.070451	0.168061	0.105706	0.107203	0.173753
17.1686	0.0729279	0.070246	0.1697	0.1069	0.109672	0.174729
17.2519	0.0716814	0.0717254	0.172651	0.107566	0.109202	0.176489
17.3353	0.0731187	0.0718866	0.173642	0.10855	0.110233	0.178734
17.4186	0.0730013	0.0714176	0.176633	0.110384	0.111295	0.181255
17.5019	0.0735884	0.0723558	0.17814	0.110855	0.11245	0.182381
17.5853	0.0742052	0.074029	0.18528	0.113043	0.113956	0.185619
17.6686	0.0743374	0.0745579	0.183346	0.113636	0.115783	0.187023
17.7519	0.0748371	0.0749694	0.184667	0.11557	0.116851	0.18922
17.8353	0.0745285	0.0765582	0.195153	0.119738	0.122126	0.197934
17.9186	0.0722825	0.0765141	0.195641	0.120105	0.123092	0.20077
18.0019	0.0748959	0.076573	0.20805	0.121866	0.123568	0.200835
18.0853	0.0750723	0.0777219	0.201423	0.122832	0.127025	0.202501
18.1686	0.0747048	0.0784148	0.199841	0.123967	0.126041	0.204348
18.2519	0.0757194	0.0785476	0.206952	0.125534	0.127056	0.206804
18.3352	0.0755282	0.0788869	0.210036	0.126349	0.128334	0.20915
18.4186	0.0755576	0.0796248	0.207903	0.127811	0.128735	0.210809
18.5019	0.0758371	0.0801712	0.217647	0.128935	0.13037	0.212602
18.5852	0.0767497	0.0801564	0.211894	0.130076	0.13142	0.215304
18.6686	0.0757194	0.0801417	0.219945	0.131914	0.133491	0.21806
18.7519	0.0756606	0.0807031	0.213639	0.133104	0.135613	0.220674
18.8352	0.0749694	0.0808952	0.222828	0.133816	0.135489	0.222131
18.9186	0.07569	0.0810874	0.227528	0.135132	0.136946	0.223939
19.0019	0.0764699	0.0809839	0.223425	0.136419	0.137769	0.22871
19.0852	0.0773535	0.0820931	0.224271	0.138422	0.139774	0.23056
19.1686	0.077221	0.0820043	0.234166	0.139681	0.142343	0.232662
19.2519	0.0757635	0.0816049	0.22901	0.141034	0.144168	0.236124
19.3352	0.0764405	0.0820635	0.234785	0.143715	0.145074	0.239258
19.4186	0.0763963	0.0830405	0.234685	0.144558	0.145917	0.241373
19.5019	0.0773093	0.082848	0.237631	0.146699	0.147403	0.243122
19.5852	0.0753517	0.0800826	0.251203	0.154545	0.155584	0.257868
19.6686	0.074455	0.0779873	0.257494	0.155285	0.156325	0.259024
19.7519	0.0746019	0.077604	0.261339	0.15601	0.157713	0.257562
19.8352	0.0752046	0.079182	0.264392	0.15765	0.159497	0.260862
19.9186	0.0743815	0.0772504	0.264819	0.158944	0.160604	0.268307
20.0019	0.0742934	0.0775156	0.26764	0.160035	0.161696	0.265485
20.0852	0.0752635	0.077604	0.266306	0.161554	0.164739	0.266767
20.1686	0.0767349	0.0778398	0.269301	0.162187	0.164993	0.268479
20.2519	0.07569	0.0778546	0.271118	0.163677	0.166629	0.272044
20.3352	0.0759989	0.0774125	0.275291	0.165057	0.167917	0.275395
20.4186	0.076102	0.0778693	0.275979	0.166693	0.169127	0.279028
20.5019	0.0762638	0.0777219	0.277925	0.167345	0.172076	0.281393
20.5852	0.0787836	0.0781642	0.278597	0.17021	0.172795	0.286999
20.6686	0.0779578	0.0809248	0.287016	0.173003	0.174153	0.288577
20.7519	0.0766319	0.0775156	0.285613	0.173961	0.175785	0.289879
20.8352	0.0781642	0.0778104	0.287519	0.176201	0.17798	0.295029
20.9186	0.0751164	0.0782526	0.289184	0.177403	0.180098	0.300476
21.0019	0.0778104	0.0786066	0.295395	0.181062	0.182413	0.301525
21.0852	0.0780757	0.0790049	0.300161	0.181544	0.184393	0.30205
21.1686	0.0781494	0.0783706	0.30382	0.185006	0.187233	0.305556
21.2519	0.0777219	0.079182	0.306363	0.1872	0.188606	0.309421
21.3352	0.0768233	0.0796543	0.305661	0.189317	0.192086	0.313525
21.4186	0.076411	0.0842556	0.321996	0.19504	0.197772	0.325511
21.5019	0.0760137	0.0816789	0.322954	0.197772	0.198944	0.326791
21.5852	0.0766319	0.0817676	0.321464	0.199433	0.202664	0.328606
21.6686	0.0773535	0.0829813	0.324622	0.2017	0.203073	0.329746
21.7519	0.077383	0.0824335	0.327538	0.203105	0.205363	0.334815
21.8352	0.0779136	0.084745	0.332778	0.205363	0.207181	0.33782
21.9186	0.0773977	0.0842704	0.336388	0.207837	0.209708	0.342789
22.0019	0.0787246	0.0844928	0.338429	0.209265	0.210398	0.342573
22.0852	0.0782379	0.0853384	0.340527	0.211779	0.214595	0.349431
22.1686	0.0785918	0.0845373	0.351814	0.214496	0.214496	0.35046
22.2519	0.0788279	0.0839295	0.354164	0.216194	0.217879	0.353458
22.3352	0.080378	0.085665	0.35813	0.218573	0.219863	0.356553
22.4186	0.0794624	0.0866155	0.36267	0.220823	0.22311	0.360271
22.5019	0.0784886	0.0872396	0.364034	0.22301	0.224055	0.364962
22.5852	0.0788279	0.0871356	0.370799	0.224686	0.227878	0.368279
22.6686	0.0796396	0.086348	0.374274	0.227545	0.229843	0.371311
22.7519	0.0800826	0.0879981	0.376968	0.230093	0.232295	0.375373
22.8352	0.0806735	0.0872545	0.384761	0.232562	0.234718	0.381393
22.9186	0.0813387	0.0878791	0.39002	0.23522	0.236425	0.382718
23.0019	0.0796691	0.0881171	0.392147	0.238654	0.239962	0.386826
23.0852	0.0809691	0.0873734	0.393165	0.241491	0.241743	0.388893
23.1686	0.0802894	0.0878939	0.392147	0.242735	0.246322	0.393424
23.2519	0.0823447	0.0894718	0.408226	0.250899	0.256644	0.408226
23.3352	0.0825371	0.0896654	0.414643	0.254574	0.257477	0.40987
23.4186	0.0806735	0.0890846	0.408077	0.257732	0.267708	0.414362
23.5019	0.0813239	0.0890697	0.415974	0.261442	0.260624	0.419016
23.5852	0.0820043	0.0890399	0.417907	0.264478	0.264529	0.420388
23.6686	0.08091	0.0893675	0.419617	0.262754	0.26752	0.429399
23.7519	0.0813979	0.0895016	0.423964	0.266135	0.268855	0.428322
23.8352	0.0820043	0.089442	0.426434	0.269146	0.272336	0.430287
23.9186	0.0813092	0.0898144	0.427132	0.272714	0.276427	0.434054
24.0019	0.081738	0.0898442	0.433694	0.279201	0.285942	0.438816
24.0852	0.0821227	0.0899187	0.439367	0.280322	0.281047	0.44302
24.1686	0.0810874	0.0905299	0.443572	0.280823	0.283466	0.446374
24.2519	0.0814127	0.0905448	0.442906	0.284574	0.287432	0.452183
24.3352	0.0820339	0.0908132	0.452872	0.289931	0.29014	0.454596
24.4186	0.0819748	0.091022	0.451877	0.292521	0.293774	0.458836
24.5019	0.0820635	0.0913353	0.462354	0.297174	0.29754	0.464838
24.5852	0.0821967	0.0916039	0.463855	0.301105	0.299007	0.467962
24.6686	0.0822559	0.0918427	0.476978	0.307593	0.310072	0.475001
24.7519	0.0823299	0.091783	0.476667	0.308788	0.306047	0.475504
24.8352	0.0828184	0.0923205	0.485472	0.311216	0.312432	0.486115
24.9186	0.0830257	0.0922608	0.49154	0.312943	0.313631	0.481424
25.0019	0.0830257	0.0926641	0.490778	0.316067	0.318506	0.489782
25.0852	0.083085	0.0930824	0.501375	0.31794	0.321978	0.496608
25.1686	0.0841666	0.0932319	0.504698	0.326897	0.324871	0.50057
25.2519	0.0836924	0.093471	0.510215	0.325368	0.332796	0.507612
25.3352	0.0840629	0.0935757	0.515095	0.3272	0.33276	0.51059
25.4186	0.0840925	0.0936056	0.519174	0.333707	0.336388	0.513473
25.5019	0.0843149	0.0937401	0.522983	0.334403	0.341604	0.513829
25.5852	0.0841666	0.0936803	0.52887	0.342501	0.343472	0.519808
25.6686	0.0848043	0.0941439	0.532479	0.344245	0.35138	0.523758
25.7519	0.084923	0.094129	0.538575	0.348115	0.350658	0.523559
25.8352	0.0848636	0.094114	0.544388	0.350748	0.355575	0.529149
25.9186	0.0851307	0.094518	0.549392	0.356934	0.360035	0.526104
26.0019	0.0852642	0.0947873	0.553078	0.3596	0.363197	0.525925
26.0852	0.0854126	0.0948921	0.557154	0.359073	0.368517	0.527019
26.1686	0.0856501	0.0950867	0.562939	0.366729	0.370781	0.525249
26.2519	0.0857095	0.0951915	0.566426	0.366912	0.37228	0.525984
26.3352	0.0857837	0.0953562	0.569513	0.373688	0.378527	0.527994
26.4186	0.0861104	0.095461	0.575211	0.37739	0.382239	0.529329
26.5019	0.0861401	0.0958505	0.580638	0.377647	0.385646	0.52674
26.5852	0.0862292	0.0958505	0.583643	0.381724	0.387804	0.528532
26.6686	0.0863183	0.0959403	0.589174	0.386144	0.393405	0.527098
26.7519	0.0863778	0.0960452	0.592705	0.395091	0.396816	0.524672
26.8352	0.0868829	0.096285	0.598281	0.396667	0.398505	0.528273
26.9186	0.0866452	0.096315	0.603334	0.396037	0.404737	0.526223
27.0019	0.0869721	0.0965997	0.608751	0.404197	0.406882	0.52887
27.0852	0.0869721	0.0966897	0.612232	0.405371	0.412995	0.525109
27.1686	0.0871356	0.0968996	0.616757	0.407927	0.415731	0.528492
27.2519	0.0872545	0.0968396	0.621104	0.411834	0.421347	0.527875
27.3352	0.087537	0.0970796	0.628194	0.416856	0.423908	0.527775
27.4186	0.0876262	0.0973045	0.636733	0.423569	0.427642	0.526999
27.5019	0.0877006	0.0974245	0.642822	0.426151	0.432274	0.527516
27.5852	0.0879088	0.0976346	0.650004	0.430382	0.434812	0.524811
27.6686	0.0881171	0.0976646	0.653973	0.433031	0.44009	0.525865
27.7519	0.088251	0.0978447	0.653846	0.434623	0.44243	0.525567
27.8352	0.0883403	0.0980248	0.653846	0.441916	0.448951	0.524672
27.9186	0.0885486	0.0980548	0.654142	0.443382	0.452719	0.525308
28.0019	0.0886975	0.0981599	0.65391	0.450098	0.456302	0.524911
28.0852	0.0888017	0.09831	0.653804	0.452068	0.463066	0.522963
28.1686	0.0892484	0.0985803	0.6526	0.457127	0.477618	0.523261
28.2519	0.089159	0.0986704	0.65184	0.459085	0.474826	0.522368
28.3352	0.0893675	0.0988356	0.650299	0.462469	0.483136	0.52211
28.4186	0.0893675	0.0989708	0.649793	0.467904	0.483778	0.521097
28.5019	0.0896357	0.0991961	0.648907	0.47533	0.485706	0.522288
28.5852	0.0898442	0.0992262	0.648696	0.475776	0.4837	0.521077
28.6686	0.0901125	0.099632	0.648317	0.482299	0.482883	0.521256
28.7519	0.0899933	0.0993765	0.647263	0.488572	0.483019	0.518658
28.8352	0.090351	0.0998274	0.647137	0.499196	0.482494	0.52074
28.9186	0.0903212	0.0998424	0.646716	0.500452	0.481113	0.517846
29.0019	0.0907983	0.100278	0.646758	0.507691	0.485063	0.519253
29.0852	0.0909922	0.100474	0.646716	0.505229	0.481346	0.517014
29.1686	0.0911861	0.100579	0.646484	0.507553	0.483174	0.517272
29.2519	0.0914099	0.100715	0.646863	0.507257	0.483233	0.515906
29.3352	0.091798	0.10097	0.64621	0.505229	0.480763	0.515055
29.4186	0.0920219	0.101241	0.646021	0.505701	0.483505	0.516005
29.5019	0.0918726	0.101407	0.645684	0.508282	0.485238	0.515213
29.5852	0.0920667	0.101603	0.646084	0.505111	0.482688	0.514996
29.6686	0.0924101	0.101859	0.645621	0.5071	0.483778	0.514679
29.7519	0.0925595	0.102416	0.645642	0.50393	0.486017	0.511498
29.8352	0.0928732	0.10219	0.6452	0.504698	0.483564	0.512624
29.9186	0.0932618	0.102582	0.645431	0.50397	0.485881	0.512011
30.0019	0.0934262	0.102522	0.645284	0.504599	0.483291	0.510452
30.0852	0.0936654	0.102853	0.645242	0.502908	0.48407	0.511182
30.1686	0.0936504	0.103155	0.644652	0.505131	0.482066	0.510156
30.2519	0.0941439	0.103381	0.644463	0.50643	0.482357	0.5098
30.3352	0.0943235	0.103426	0.644589	0.506076	0.483291	0.508558
30.4186	0.0946077	0.103577	0.644232	0.506331	0.480511	0.508341
30.5019	0.0948921	0.103909	0.644631	0.504757	0.480239	0.507533
30.5852	0.0952963	0.104226	0.644442	0.504639	0.479772	0.508361
30.6686	0.0953862	0.104361	0.644	0.501807	0.479365	0.506706
30.7519	0.0956857	0.104618	0.644232	0.50456	0.479462	0.506745
30.8352	0.0961651	0.104965	0.644274	0.502181	0.477579	0.506076
30.9186	0.0961801	0.105252	0.644105	0.500786	0.473935	0.505918
31.0019	0.0966147	0.105464	0.645031	0.502004	0.477346	0.504599
31.0852	0.0968996	0.10566	0.644168	0.502318	0.475446	0.505091
31.1686	0.0972895	0.10628	0.643958	0.501002	0.475892	0.504481
31.2519	0.0975746	0.106295	0.644105	0.499785	0.475214	0.506568
31.3352	0.0980098	0.106643	0.644021	0.499706	0.473974	0.504422
31.4186	0.0983851	0.107021	0.643853	0.498137	0.471091	0.50279
31.5019	0.0986103	0.10693	0.643664	0.495785	0.469874	0.502967
31.5852	0.099121	0.107263	0.643874	0.495805	0.470241	0.501041
31.6686	0.0995267	0.107581	0.643685	0.495041	0.468676	0.501395
31.7519	0.0999627	0.107929	0.643853	0.493965	0.46941	0.500845
31.8352	0.100354	0.108323	0.643769	0.494708	0.468695	0.500649
31.9186	0.100685	0.108792	0.643853	0.494845	0.468251	0.500786
32.0019	0.101046	0.108792	0.643537	0.491266	0.464722	0.499903
32.0852	0.101603	0.109399	0.643306	0.491813	0.466071	0.499687
32.1686	0.101994	0.109429	0.6436	0.491384	0.464607	0.499373
32.2519	0.102522	0.109823	0.64339	0.489606	0.462161	0.498117
32.3352	0.103034	0.110293	0.643664	0.486583	0.46068	0.497549
32.4186	0.103652	0.110688	0.643642	0.488377	0.460603	0.497941
32.5019	0.104226	0.1109	0.643495	0.488123	0.461219	0.496686
32.5852	0.104588	0.111174	0.643558	0.486427	0.460757	0.496745
32.6686	0.105101	0.111827	0.643138	0.484459	0.457146	0.495883
32.7519	0.105751	0.112526	0.643222	0.483894	0.459181	0.49602
32.8352	0.106265	0.112632	0.64318	0.483097	0.458336	0.494865
32.9186	0.1069	0.113043	0.643117	0.482805	0.455286	0.494748
33.0019	0.10752	0.113393	0.643096	0.480452	0.454519
33.0852	0.108171	0.113819	0.643495	0.48088	0.452815	0.493926
33.1686	0.108762	0.114367	0.643748	0.480588	0.453332
33.2519	0.109429	0.114671	0.642969	0.478763	0.450557	0.493026
33.3352	0.11002	0.115265	0.643096	0.477773	0.450844	0.492263
33.4186	0.111022	0.115631	0.64278	0.478646	0.450328	0.493202
33.5019	0.11172	0.116195	0.642738	0.476978	0.451207	0.491579
33.5852	0.112359	0.116881	0.642991	0.476745	0.448684	0.491579
33.6686	0.113058	0.117354	0.642759	0.475659	0.450251	0.490778
33.7519	0.113849	0.117965	0.642654	0.475621	0.448665	0.490329
33.8352	0.114732	0.118484	0.642738	0.475175	0.447309	0.490465
33.9186	0.115616	0.11905	0.642822	0.474265	0.445783	0.490309
34.0019	0.116225	0.119524	0.642402	0.472948	0.446203	0.490446
34.0852	0.117019	0.120273	0.642549	0.473084	0.445707	0.488942
34.1686	0.118118	0.120962	0.642234	0.472619	0.445478	0.489294
34.2519	0.118882	0.121544	0.642086	0.471381	0.443686	0.488455
34.3352	0.120151	0.122678	0.642318	0.470898	0.442982	0.488786
34.4186	0.120748	0.123092	0.642255	0.469854	0.443267	0.488025
34.5019	0.121452	0.123568	0.641897	0.468541	0.441802	0.489684
34.5852	0.122816	0.124842	0.642002	0.467827	0.442525	0.48984
34.6686	0.123936	0.125411	0.64196	0.468309	0.441916	0.486641
34.7519	0.124811	0.126333	0.642213	0.468136	0.441174	0.486992
34.8352	0.125887	0.127041	0.641666	0.466766	0.440679	0.486193
34.9186	0.126718	0.127826	0.641477	0.466187	0.438	0.485374
35.0019	0.128026	0.129413	0.642002	0.465628	0.437848	0.48516
35.0852	0.128982	0.129861	0.642107	0.465377	0.438683	0.484732
35.1686	0.129768	0.130416	0.641351	0.464452	0.436974	0.484148
35.2519	0.131358	0.13145	0.641435	0.464472	0.437164	0.484401
35.3352	0.132269	0.132501	0.64154	0.463643	0.43595	0.483739
35.4186	0.133445	0.133305	0.64112	0.464009	0.434831	0.483408
35.5019	0.134559	0.134559	0.641687	0.463027	0.434604	0.491247
35.5852	0.135659	0.135427	0.641477	0.461623	0.432539
35.6686	0.137195	0.136822	0.641288	0.461969	0.433675	0.482688
35.7519	0.138546	0.137707	0.641288	0.460873	0.4343	0.482046
35.8352	0.139727	0.138515	0.641435	0.460257	0.432728
35.9186	0.140972	0.139898	0.641225	0.459777	0.432255
36.0019	0.142187	0.140879	0.641162	0.459316	0.431687	0.48123
36.0852	0.14423	0.142218	0.641078	0.458893	0.43076	0.480452
36.1686	0.144792	0.143013	0.641456	0.458951	0.428549
36.2519	0.146136	0.144121	0.641057	0.458413	0.430514	0.479967
36.3352	0.14756	0.145027	0.6407	0.457972	0.429739	0.47952
36.4186	0.149016	0.146574	0.640826	0.457223	0.428832	0.479462
36.5019	0.150381	0.147513	0.641015	0.456705	0.427982	0.478821
36.5852	0.151903	0.148844	0.640532	0.455746	0.427208	0.478491
36.6686	0.153365	0.149973	0.640658	0.454538	0.426642	0.477967
36.7519	0.154844	0.151071	0.640616	0.455132	0.42717	0.477812
36.8352	0.156546	0.152437	0.640427	0.454845	0.426661	0.477579
36.9186	0.158108	0.153758	0.640742	0.453293	0.424737	0.47723
37.0019	0.159624	0.154986	0.640049	0.454155	0.425812	0.476532
37.0852	0.161237	0.156404	0.640364	0.453063	0.42485	0.476415
37.1686	0.162757	0.157587	0.639419	0.451571	0.423776	0.475543
37.2519	0.164882	0.159513	0.640091	0.453446	0.424435	0.475698
37.3352	0.166677	0.160873	0.639944	0.452049	0.42306	0.475563
37.4186	0.168061	0.162013	0.639503	0.4505	0.422269
37.5019	0.170147	0.163756	0.639797	0.450308	0.422363	0.474613
37.5852	0.171821	0.165327	0.639923	0.449907	0.421404	0.474323
37.6686	0.173514	0.166582	0.639944	0.44941	0.421592	0.473761
37.7519	0.175353	0.168124	0.639335	0.448971	0.420764
37.8352	0.177034	0.1697	0.639209	0.449143	0.420764	0.473142
37.9186	0.179071	0.171438	0.639104	0.448073	0.420388	0.472755
38.0019	0.180789	0.173146	0.639209	0.448111	0.419354	0.472271
38.0852	0.182703	0.174713	0.639062	0.447577	0.418602	0.471961
38.1686	0.184635	0.176393	0.638684	0.446889	0.418997	0.471381
38.2519	0.186716	0.177787	0.638873	0.445916	0.418377	0.470917
38.3352	0.188784	0.179504	0.638663	0.445897	0.418189	0.47084
38.4186	0.190644	0.181062	0.638369	0.445974	0.417419
38.5019	0.19267	0.183073	0.638537	0.445726	0.417344	0.470144
38.5852	0.194958	0.185103	0.638411	0.444182	0.41695	0.46968
38.6686	0.197218	0.186764	0.638306	0.443401	0.415393	0.469758
38.7519	0.199498	0.188687	0.638852	0.443667	0.415431	0.468985
38.8352	0.201341	0.190369	0.638453	0.443134	0.415524	0.468792
38.9186	0.203694	0.192459	0.638138	0.442106	0.414906	0.467923
39.0019	0.206493	0.194406	0.638327	0.442734	0.414512	0.46775
39.0852	0.208099	0.196145	0.637991	0.441744	0.414156	0.467325
39.1686	0.216392	0.203972	0.639817	0.440261	0.412976	0.466573
39.2519	0.218474	0.205641	0.640007	0.440831	0.413144	0.466283
39.3352	0.219896	0.207443	0.63923	0.440185	0.412789	0.465686
39.4186	0.222148	0.209182	0.638747	0.439405	0.412133	0.464896
39.5019	0.223873	0.210842	0.638474	0.438474	0.411722	0.464356
39.5852	0.226231	0.21303	0.637928	0.439063	0.411404	0.464433
39.6686	0.229127	0.214611	0.637173	0.437753	0.410337	0.463971
39.7519	0.231811	0.217069	0.637152	0.436937	0.409982	0.463663
39.8352	0.234434	0.218523	0.636859	0.436443	0.40944	0.463104
39.9186	0.236827	0.221187	0.636523	0.436026	0.408525	0.462796
40.0019	0.239576	0.223558	0.636314	0.435438	0.408394	0.462431
40.0852	0.242146	0.225002	0.635748	0.43595	0.408002	0.462258
40.1686	0.244957	0.227528	0.635915	0.43468	0.407591	0.462007
40.2519	0.24752	0.22996	0.635014	0.433751	0.406565	0.461469
40.3352	0.250493	0.232646	0.635056	0.433732	0.406378	0.461103
40.4186	0.253421	0.234935	0.634658	0.432861	0.405912	0.46068
40.5019	0.256101	0.237681	0.634386	0.43358	0.405669	0.4602
40.5852	0.259568	0.240399	0.634134	0.432444	0.40511	0.460142
40.6686	0.262464	0.243054	0.633925	0.431687	0.40498	0.459835
40.7519	0.265639	0.245681	0.633925	0.431063	0.403694	0.459201
40.8352	0.269506	0.248634	0.633318	0.430685	0.403377	0.458989
40.9186	0.278977	0.258429	0.631413	0.428398	0.401683	0.456149
41.0019	0.281064	0.259875	0.63156	0.429267	0.402149	0.455995
41.0852	0.282671	0.261356	0.630932	0.42819	0.401814	0.45565
41.1686	0.284228	0.262532	0.630179	0.42785	0.401088	0.455017
41.2519	0.286219	0.264187	0.6302	0.427302	0.40066	0.455267
41.3352	0.288126	0.266066	0.629427	0.426547	0.40014	0.45427
41.4186	0.289514	0.26687	0.628466	0.425963	0.399062	0.453849
41.5019	0.291895	0.268907	0.628633	0.425887	0.399378	0.453944
41.5852	0.293827	0.270655	0.627818	0.425208	0.399043	0.4536
41.6686	0.295377	0.272593	0.627296	0.425699	0.397911	0.453236
41.7519	0.29672	0.2734	0.626837	0.424322	0.397725	0.4527
41.8352	0.298675	0.27548	0.626232	0.424002	0.397354	0.452776
41.9186	0.300353	0.27703	0.625981	0.423832	0.396908	0.452489
42.0019	0.302681	0.279011	0.625439	0.422947	0.395925	0.451992
42.0852	0.304749	0.282343	0.625272	0.423418	0.396946	0.451724
42.1686	0.306749	0.283847	0.624271	0.421836	0.395721	0.451322
42.2519	0.309016	0.285457	0.623708	0.421328	0.395276	0.451264
42.3352	0.311234	0.286444	0.623145	0.421215	0.394887	0.450978
42.4186	0.315095	0.287016	0.622708	0.420595	0.394887	0.450232
42.5019	0.317816	0.287449	0.622478	0.420896	0.394239	0.450423
42.5852	0.319356	0.287658	0.621604	0.419937	0.394239	0.450366
42.6686	0.322155	0.288473	0.620833	0.418621	0.390723	0.441649
42.7519	0.322528	0.289046	0.621021	0.419298	0.391	0.441821
42.8352	0.323131	0.288803	0.620792	0.418809	0.392239	0.440755
42.9186	0.322989	0.28856	0.620126	0.418884	0.391814	0.43969
43.0019	0.32212	0.288438	0.619543	0.418189	0.391629	0.439614
43.0852	0.321482	0.288282	0.618607	0.417232	0.391296	0.438588
43.1686	0.321003	0.28797	0.617921	0.417288	0.390963	0.438588
43.2519	0.320472	0.287918	0.617297	0.416387	0.390408	0.438588
43.3352	0.320117	0.287727	0.61657	0.415787	0.390205	0.438835
43.4186	0.319905	0.287415	0.615697	0.415674	0.388986	0.439805
43.5019	0.320259	0.287554	0.615677	0.415543	0.388192	0.438816
43.5852	0.319675	0.286981	0.614369	0.414418	0.387527	0.437335
43.6686	0.31948	0.286947	0.613518	0.413762	0.387435	0.437639
43.7519	0.319657	0.286912	0.61329	0.413556	0.3869	0.436974
43.8352	0.319675	0.287085	0.612439	0.413519	0.38631	0.43688
43.9186	0.319586	0.287155	0.611776	0.412751	0.386549	0.436785
44.0019	0.319798	0.286947	0.611278	0.412358	0.385775	0.436329
44.0852	0.319604	0.286964	0.610491	0.412433	0.385572	0.439767
44.1686	0.319515	0.286617	0.610201	0.41189	0.384872	0.438588
44.2519	0.319639	0.286791	0.609911	0.412021	0.384614	0.435931
44.3352	0.319427	0.286635	0.609911	0.411404	0.384448	0.435533
44.4186	0.319391	0.286912	0.608627	0.410861	0.384743	0.435438
44.5019	0.326097	0.288577	0.608875	0.413837	0.386402	0.433221
44.5852	0.319143	0.287658	0.608461	0.412227	0.385978	0.430685
44.6686	0.318754	0.287068	0.608068	0.411984	0.386789	0.430893
44.7519	0.318489	0.28634	0.607696	0.411591	0.385351	0.430495
44.8352	0.318029	0.285838	0.606847	0.41116	0.38548	0.42955
44.9186	0.317905	0.285561	0.606641	0.410973	0.385351	0.429701
45.0019	0.318135	0.285162	0.605669	0.410431	0.385038	0.43006
45.0852	0.317304	0.284816	0.605255	0.410169	0.384559	0.429342
45.1686	0.316632	0.284366	0.604408	0.409291	0.383417	0.429474
45.2519	0.31665	0.284591	0.604367	0.409253	0.383767	0.429607
45.3352	0.316067	0.284643	0.603933	0.409253	0.383877	0.429777
45.4186	0.315519	0.283899	0.603169	0.40873	0.383251	0.429021
45.5019	0.315448	0.283882	0.602777	0.408543	0.383343	0.430136
45.5852	0.315201	0.283432	0.602426	0.40817	0.382423	0.429021
45.6686	0.315131	0.283415	0.602219	0.408151	0.382074	0.428775
45.7519	0.314866	0.282948	0.601476	0.407479	0.381853	0.428662
45.8352	0.314689	0.282827	0.600899	0.407404	0.381945	0.42887
45.9186	0.31453	0.282671	0.600404	0.407124	0.381118	0.428586
46.0019	0.314231	0.282429	0.600548	0.406695	0.381577	0.428832
46.0852	0.314019	0.282014	0.599188	0.406471	0.38086	0.428265
46.1686	0.350893	0.319515	0.635203	0.436823	0.388579	0.439272
46.2519	0.394239	0.360398	0.683496	0.480258	0.434092	0.404383
46.3352	0.322014	0.292504	0.598611	0.406229	0.380346	0.426321
46.4186	0.313913	0.282325	0.59826	0.406024	0.380144	0.426
46.5019	0.313772	0.282135	0.59791	0.405651	0.380107	0.426076
46.5852	0.313454	0.281773	0.597848	0.405315	0.379501	0.425227
46.6686	0.313454	0.281824	0.597231	0.405091	0.379225	0.425114
46.7519	0.313331	0.281703	0.596592	0.405241	0.379207	0.425265
46.8352	0.312925	0.281462	0.596242	0.404924	0.378729	0.425566
46.9186	0.312626	0.281324	0.595707	0.404327	0.378527	0.425076
47.0019	0.312361	0.28122	0.595275	0.40416	0.378142	0.424454
47.0852	0.312326	0.281134	0.594926	0.403675	0.377885	0.425039
47.1686	0.312026	0.280892	0.594638	0.40347	0.377959	0.424888
47.2519	0.311921	0.28084	0.594083	0.403135	0.378234	0.424153
47.3352	0.311656	0.28084	0.593589	0.404253	0.378014	0.423813
47.4186	0.312044	0.280754	0.592993	0.402707	0.377261	0.423776
47.5019	0.311357	0.280391	0.592562	0.402093	0.376491	0.430004
47.5852	0.311445	0.280374	0.591986	0.402409	0.376473	0.422909
47.6686	0.311304	0.280495	0.591945	0.401869	0.375996	0.422872
47.7519	0.311163	0.280201	0.59135	0.401386	0.376235	0.422721
47.8352	0.311058	0.280253	0.591288	0.401441	0.37563	0.422326
47.9186	0.310811	0.279908	0.590262	0.401125	0.375098	0.426246
48.0019	0.310811	0.279908	0.589831	0.4004	0.374934	0.425397
48.0852	0.310424	0.280201	0.589195	0.399991	0.374641	0.421197
48.1686	0.310899	0.279736	0.589072	0.399935	0.37486	0.421084
48.2519	0.310477	0.279684	0.588949	0.39988	0.37497	0.42131
48.3352	0.310265	0.279684	0.58821	0.39988	0.374036	0.420802
48.4186	0.309825	0.279511	0.587267	0.399025	0.373469	0.420331
48.5019	0.310142	0.279356	0.587206	0.399025	0.373579	0.432671
48.5852	0.309632	0.279787	0.586304	0.398542	0.372883	0.425717
48.6686	0.309597	0.279442	0.586448	0.398393	0.373341	0.419636
48.7519	0.309526	0.279322	0.58612	0.398208	0.372828	0.422891
48.8352	0.309562	0.279356	0.585424	0.398078	0.37303	0.425585
48.9186	0.309333	0.278977	0.584789	0.397447	0.372188	0.418452
49.0019	0.309245	0.27946	0.584564	0.397576	0.372755	0.425472
49.0852	0.309245	0.279253	0.58395	0.397187	0.371987	0.418358
49.1686	0.309157	0.279063	0.583725	0.397484	0.371676	0.424699
49.2519	0.308893	0.279063	0.583234	0.396593	0.371183	0.425774
49.3352	0.309227	0.278821	0.58258	0.396	0.371037	0.426302
49.4186	0.308735	0.278908	0.58213	0.396037	0.371183	0.426963
49.5019	0.308594	0.278977	0.581905	0.396	0.370434	0.416875
49.5852	0.308577	0.278856	0.581516	0.395425	0.370689	0.424134
49.6686	0.308172	0.278563	0.581169	0.394998	0.369721	0.422175
49.7519	0.30819	0.279097	0.580454	0.395128	0.370123	0.415881
49.8352	0.308383	0.278666	0.580005	0.394887	0.37005	0.415918
49.9186	0.308331	0.27877	0.579576	0.39472	0.369283	0.415749
50.0019	0.308085	0.278528	0.579351	0.394239	0.369466	0.415881
50.0852	0.307962	0.278356	0.578596	0.394053	0.36879	0.419918
50.1686	0.307751	0.278201	0.57829	0.394053	0.368681	0.423757
50.2519	0.307839	0.278184	0.578208	0.394035	0.368882	0.415393
50.3352	0.308032	0.277908	0.577208	0.393239	0.368261	0.414418
50.4186	0.30747	0.277512	0.577106	0.393035	0.367787	0.413987
50.5019	0.307241	0.277288	0.576658	0.392739	0.36755	0.413631
50.5852	0.307066	0.277271	0.575904	0.392554	0.367313	0.4135
50.6686	0.307083	0.277236	0.575496	0.392295	0.367112	0.412845
50.7519	0.307013	0.277116	0.575353	0.392054	0.367258	0.414456
50.8352	0.30689	0.27715	0.574477	0.391814	0.366638	0.412526
50.9186	0.30689	0.277047	0.574477	0.391758	0.36642	0.41219
51.0019	0.306872	0.277184	0.573785	0.391518	0.366073	0.411553
51.0852	0.306644	0.277064	0.573092	0.391277	0.365891	0.411029
51.1686	0.306521	0.276943	0.573011	0.392868	0.3656	0.411067
51.2519	0.306591	0.276857	0.572604	0.390556	0.365126	0.410861
51.3352	0.306662	0.276926	0.572136	0.390297	0.365691	0.410936
51.4186	0.306521	0.276737	0.571546	0.390149	0.364944	0.410169
51.5019	0.306574	0.276892	0.570997	0.389872	0.36478	0.409777
51.5852	0.306591	0.276444	0.570773	0.389392	0.36458	0.409291
51.6686	0.306504	0.276616	0.570001	0.389466	0.363998	0.409253
51.7519	0.3061	0.27653	0.569838	0.38893	0.363797	0.408824
51.8352	0.30603	0.276461	0.569025	0.388635	0.363452	0.408581
51.9186	0.306293	0.276513	0.568903	0.388469	0.363124	0.408413
52.0019	0.30631	0.276582	0.568132	0.388321	0.362815	0.408712
52.0852	0.306223	0.276238	0.567969	0.387675	0.362397	0.407834
52.1686	0.306205	0.276427	0.567766	0.387933	0.362433	0.407871
52.2519	0.306082	0.276461	0.567198	0.387638	0.362088	0.407628
52.3352	0.306258	0.276324	0.566426	0.387324	0.361724	0.407199
52.4186	0.305942	0.276272	0.566061	0.39015	0.361997	0.407031
52.5019	0.305749	0.276083	0.565534	0.3869	0.361634	0.406322
52.5852	0.306135	0.276306	0.565493	0.387084	0.361052	0.406005
52.6686	0.305889	0.275962	0.564601	0.386107	0.360798	0.405576
52.7519	0.305819	0.275997	0.564763	0.386642	0.361379	0.405725
52.8352	0.305784	0.275911	0.56375	0.385664	0.360689	0.405464
52.9186	0.305679	0.275756	0.563324	0.385664	0.36058	0.405073
53.0019	0.30531	0.275601	0.562595	0.385996	0.359763	0.40457
53.0852	0.30524	0.275687	0.562271	0.384927	0.36018	0.404383
53.1686	0.305328	0.275721	0.56219	0.384964	0.359563	0.404141
53.2519	0.304801	0.275515	0.561765	0.384688	0.359128	0.415187
53.3352	0.304731	0.275446	0.560955	0.383951	0.359055	0.403731
53.4186	0.304538	0.27536	0.560611	0.383804	0.358475	0.403303
53.5019	0.304451	0.275481	0.560267	0.38941	0.358656	0.402707
53.5852	0.304416	0.275446	0.559923	0.383399	0.358565	0.402949
53.6686	0.303942	0.275343	0.559377	0.382957	0.357749	0.402223
53.7519	0.304135	0.275377	0.559236	0.383712	0.358003	0.402428
53.8352	0.303679	0.27493	0.558164	0.38362	0.35726	0.401832
53.9186	0.303785	0.275188	0.558043	0.382405	0.357314	0.402
54.0019	0.303311	0.274672	0.557073	0.382295	0.357043	0.401107
54.0852	0.303119	0.274586	0.556185	0.381651	0.356571	0.400735
54.1686	0.302996	0.274517	0.556104	0.381467	0.356173	0.400493
54.2519	0.302926	0.274294	0.555599	0.381228	0.355829	0.400419
54.3352	0.302856	0.274174	0.555398	0.380934	0.355648	0.400233
54.4186	0.302576	0.274363	0.554227	0.379868	0.354924	0.399322
54.5019	0.302873	0.273933	0.554328	0.380732	0.355014	0.399805
54.5852	0.302681	0.273899	0.553622	0.379703	0.354815	0.399322
54.6686	0.302768	0.27383	0.5533	0.379574	0.354634	0.399192
54.7519	0.302733	0.273796	0.553138	0.380144	0.354272	0.399099
54.8352	0.302471	0.273538	0.552231	0.380309	0.354272	0.398598
54.9186	0.303066	0.273607	0.55201	0.380879	0.353856	0.398171
55.0019	0.302646	0.273607	0.551526	0.379666	0.353965	0.398115
55.0852	0.302296	0.273263	0.551244	0.378087	0.353278	0.397744
55.1686	0.302331	0.2734	0.55062	0.377959	0.353314	0.4047
55.2519	0.302225	0.27371	0.550257	0.377848	0.353097	0.399341
55.3352	0.302366	0.273126	0.550056	0.378546	0.353133	0.397094
55.4186	0.302085	0.272954	0.549432	0.377426	0.352952	0.397131
55.5019	0.302085	0.27316	0.548889	0.377757	0.352302	0.396908
55.5852	0.30184	0.27292	0.548306	0.377445	0.35194	0.39637
55.6686	0.30212	0.272628	0.547964	0.377353	0.351742	0.410917
55.7519	0.301525	0.272559	0.546979	0.37596	0.351615	0.395981
55.8352	0.30163	0.27261	0.546979	0.37651	0.351344	0.395814
55.9186	0.30163	0.272404	0.547099	0.376675	0.350965	0.395536
56.0019	0.301525	0.272559	0.546376	0.37728	0.351128	0.397985
56.0852	0.30128	0.272525	0.545793	0.375483	0.350658	0.395666
56.1686	0.301228	0.272216	0.545311	0.377408	0.350279	0.394776
56.2519	0.301193	0.272336	0.54491	0.376381	0.350081	0.394628
56.3352	0.301	0.272507	0.544689	0.375025	0.349882	0.394924
56.4186	0.300895	0.272198	0.544086	0.375575	0.34999	0.394646
56.5019	0.300493	0.272164	0.543745	0.375868	0.349359	0.393831
56.5852	0.300685	0.272044	0.543364	0.374641	0.349341	0.393368
56.6686	0.300581	0.272456	0.543003	0.373103	0.349016	0.393535
56.7519	0.300423	0.271993	0.542461	0.372993	0.348638	0.393313
56.8352	0.300336	0.27201	0.542	0.373176	0.348602	0.39322
56.9186	0.300406	0.271872	0.541599	0.372755	0.348403	0.392961
57.0019	0.300143	0.271564	0.540938	0.372042	0.348187	0.392794
57.0852	0.300056	0.271684	0.540417	0.372664	0.348313	0.392535
57.1686	0.299934	0.271615	0.540577	0.372481	0.347863	0.398078
57.2519	0.300021	0.271546	0.539836	0.371804	0.347574	0.392054
57.3352	0.299881	0.271512	0.539315	0.371548	0.34716	0.391851
57.4186	0.299759	0.271598	0.538995	0.372079	0.34698	0.391499
57.5019	0.299794	0.271478	0.538675	0.370744	0.346692	0.391481
57.5852	0.299514	0.271358	0.538174	0.370562	0.346404	0.39124
57.6686	0.299427	0.271581	0.537474	0.370744	0.346152	0.391148
57.7519	0.299217	0.27122	0.536934	0.370689	0.346098	0.405073
57.8352	0.299252	0.271409	0.536674	0.370014	0.34581	0.390963
57.9186	0.29913	0.271186	0.536234	0.369721	0.345414	0.39039
58.0019	0.299077	0.270877	0.535814	0.369776	0.345144	0.39039
58.0852	0.298867	0.270929	0.535335	0.369612	0.345198	0.390168
58.1686	0.299007	0.270963	0.534895	0.36932	0.344964	0.389761
58.2519	0.29899	0.270946	0.534635	0.371	0.344892	0.389688
58.3352	0.29857	0.27074	0.533856	0.371055	0.344406	0.389078
58.4186	0.298588	0.270655	0.533816	0.369429	0.344155	0.39988
58.5019	0.298763	0.270672	0.533417	0.369502	0.344119	0.388893
58.5852	0.298221	0.270603	0.532679	0.368663	0.343831	0.388875
58.6686	0.298536	0.270552	0.532499	0.368334	0.343346	0.388542
58.7519	0.298378	0.270912	0.53202	0.367459	0.343238	0.398096
58.8352	0.298239	0.270466	0.531561	0.367258	0.342717	0.388173
58.9186	0.298326	0.2705	0.531841	0.366638	0.342861	0.389983
59.0019	0.298116	0.270449	0.530823	0.366693	0.342537	0.39843
59.0852	0.298169	0.2705	0.530166	0.369539	0.342268	0.389761
59.1686	0.297715	0.270106	0.529647	0.367094	0.342124	0.39372
59.2519	0.29775	0.270089	0.529209	0.36549	0.341891	0.387435
59.3352	0.298396	0.270209	0.529289	0.366274	0.341693	0.388118
59.4186	0.297697	0.269935	0.528671	0.365709	0.341514	0.391314
59.5019	0.297488	0.269678	0.527477	0.364398	0.341029	0.392036
59.5852	0.297593	0.269883	0.527895	0.365108	0.340975	0.386439
59.6686	0.297645	0.269883	0.527178	0.364562	0.34076	0.386549
59.7519	0.297488	0.269729	0.52676	0.366474	0.340706	0.39587
59.8352	0.297383	0.269575	0.526342	0.363797	0.340168	0.393202
59.9186	0.297331	0.269369	0.526163	0.36418	0.339899	0.385388
60.0019	0.297558	0.269283	0.525885	0.366383	0.339648	0.385572
60.0852	0.297069	0.269215	0.525149	0.366256	0.339415	0.387214
60.1686	0.296982	0.269129	0.524871	0.363324	0.339057	0.400177
60.2519	0.297313	0.269044	0.524414	0.36367	0.339128	0.399471
60.3352	0.296877	0.268667	0.523678	0.362942	0.338842	0.384909
60.4186	0.296633	0.268735	0.523698	0.365691	0.338752	0.385535
60.5019	0.296703	0.268547	0.523122	0.363197	0.33834	0.384669
60.5852	0.296546	0.268598	0.522705	0.362542	0.337964	0.384283
60.6686	0.296441	0.268342	0.522348	0.362324	0.338017	0.393535
60.7519	0.296476	0.268273	0.521911	0.361052	0.337623	0.387029
60.8352	0.296336	0.26829	0.521514	0.36107	0.338017	0.398486
60.9186	0.296179	0.268085	0.521574	0.36478	0.337158	0.383951
61.0019	0.296232	0.268033	0.520562	0.360417	0.336997	0.38362
61.0852	0.296022	0.267931	0.520264	0.360471	0.336943	0.383564
61.1686	0.2959	0.267862	0.519709	0.360834	0.336657	0.387361
61.2519	0.295796	0.267554	0.519471	0.361161	0.336764	0.39002
61.3352	0.295691	0.267657	0.519114	0.36018	0.336442	0.390131
61.4186	0.295569	0.267486	0.518797	0.3594	0.33578	0.382313
61.5019	0.295395	0.267417	0.518123	0.359164	0.33587	0.382515
61.5852	0.295447	0.26752	0.517767	0.35911	0.335709	0.385664
61.6686	0.295203	0.267332	0.517787	0.358801	0.335351	0.390889
61.7519	0.295186	0.267212	0.516876	0.361561	0.335333	0.381908
61.8352	0.294785	0.266921	0.516242	0.360544	0.3346	0.381596
61.9186	0.294576	0.267178	0.516064	0.357822	0.334439	0.381485
62.0019	0.294698	0.266887	0.516025	0.358003	0.334511	0.393794
62.0852	0.294645	0.266887	0.515134	0.358221	0.333921	0.383049
62.1686	0.287762	0.261868	0.506962	0.347052	0.324889	0.370123
62.2519	0.288369	0.262004	0.506883	0.347628	0.325457	0.371091
62.3352	0.288473	0.261748	0.506115	0.347142	0.325084	0.371146
62.4186	0.288976	0.262345	0.505918	0.347556	0.32544	0.37206
62.5019	0.288837	0.262004	0.505229	0.347034	0.325511	0.372188
62.5852	0.288716	0.261885	0.504324	0.3468	0.325066	0.372389
62.6686	0.28948	0.262226	0.504186	0.347268	0.325315	0.373249
62.7519	0.289375	0.262174	0.503478	0.346728	0.324995	0.373359
62.8352	0.289844	0.262532	0.503242	0.347052	0.325049	0.373743
62.9186	0.290001	0.263044	0.502947	0.347214	0.325368	0.373963
63.0019	0.290643	0.263112	0.502377	0.34707	0.32512	0.374091
63.0852	0.290661	0.262925	0.502102	0.34725	0.325244	0.374549
63.1686	0.290782	0.263044	0.50165	0.34689	0.324835	0.374402
63.2519	0.291356	0.263351	0.501356	0.346836	0.325155	0.374732
63.3352	0.29153	0.263112	0.500963	0.346746	0.3248	0.37497
63.4186	0.291513	0.263095	0.500531	0.346512	0.324462	0.374732

## Sheet: Figure 5
Fig 5a
Strain	soxT1A			shdrA			soxT1B			soxXA
	Fold change	Mean	SD	Fold change	Mean	SD	Fold change	Mean	SD	Fold change	Mean	SD
ΔtsdA minus	0.952638	1.02	0.26	0.774677	1.02	0.21	0.831238	1.02	0.26	0.757858	1.03	0.3
	1.02811			1.11085			1.31798			0.972655
	1.02101			1.16205			0.912776			1.3566
ΔtsdA ΔsoxT1B minus	0.93	0.91	0.04	0.37	0.47	0.08	0	0	0	0.51	0.51	0.03
	0.94			0.53			0			0.49
	0.86			0.5			0			0.54
ΔtsdA ΔsoxT1B ΔsoxR minus	54.5686	50.15	9.36	24.2795	28.76	10.18	0	0	0	11.8762	15.03	6.26
	39.3966			21.5807			0			10.9663
	56.493			40.4107			0			22.2387
ΔtsdA ΔsoxT1B ΔshdrR minus	1.91189	2.39	0.52	3.06666	4.28	1.3	0	0	0	1.18099	1.09	0.18
	2.31338			4.11721			0			0.876606
	2.93834			5.6438			0			1.20581
Fig 5b
Strain	soxT1A			shdrA			soxT1B			soxXA
	Fold change	Mean	SD	Fold change	Mean	SD	Fold change	Mean	SD	Fold change	Mean	SD
ΔtsdA plus	21.259	18.65	3.58	19.7895	20.11	2.39	1.98389	1.94	0.12	6.9644	5.68	1.18
	20.1122			22.6536			1.80042			5.44526
	14.5707			17.8973			2.03261			4.64282
ΔtsdA ΔsoxT1B plus	0.86	0.82	0.07	0.97	0.92	0.06	0	0	0	0.56	0.52	0.05
	0.73			0.85			0			0.46
	0.86			0.95			0			0.53
ΔtsdA ΔsoxT1B ΔsoxR plus	46.3661	43	6.83	26.2941	28.98	2.55	0	0	0	6.27667	6.12	0.77
	47.5048			29.2764			0			6.79748
	35.139			31.3777			0			5.27803
ΔtsdA ΔsoxT1B ΔshdrR plus	4.11246	3.31	0.7	6.32764	5.04	1.12	0	0	0	0.876606	0.64	0.21
	2.9897			4.30695			0			0.537747
	2.82843			4.48985			0			0.505226

## Sheet: Figure 6
Fig 6a
Strain	soxT1A			shdrA			soxT1B			soxXA
	Fold change	Mean	SD	Fold change	Mean	SD	Fold change	Mean	SD	Fold change	Mean	SD
ΔtsdA minus	0.952638	1.02	0.26	0.774677	1.02	0.21	0.831238	1.02	0.26	0.757858	1.03	0.3
	1.02811			1.11085			1.31798			0.972655
	1.02101			1.16205			0.912776			1.3566
ΔtsdA ΔsoxT1A minus	0	0	0	1.79	1.61	0.24	0.43	0.45	0.02	0.98	0.84	0.2
	0			1.44			0.46			0.69
	0
ΔtsdA ΔsoxT1A ΔsoxR minus	0	0	0	64.2964	59.44	5.03	2.43401	2.27	0.25	13.8806	11.25	2.57
	0			54.2543			1.97703			8.75435
	0			59.7831			2.4005			11.1193
ΔtsdA ΔsoxT1A ΔshdrR minus	0	0	0	15.8528	16.37	1.89	1.16339	1.41	0.38	13.6895	13.58	1.57
	0			18.4643			1.85104			15.0846
	0			14.7912			1.2086			11.9588
Fig 6b
Strain	soxT1A			shdrA			soxT1B			soxXA
	Fold change	Mean	SD	Fold change	Mean	SD	Fold change	Mean	SD	Fold change	Mean	SD
ΔtsdA plus	21.259	18.65	3.58	19.7895	20.11	2.39	1.98389	1.94	0.12	6.9644	5.68	1.18
	20.1122			22.6536			1.80042			5.44526
	14.5707			17.8973			2.03261			4.64282
ΔtsdA ΔsoxT1A plus	0	0	0	6.53	6.62	0.13	0.81	0.72	0.13	3.17	2.92	0.36
	0			6.71			0.63			2.67
	0
ΔtsdA ΔsoxT1A ΔsoxR plus	0	0	0	188.271	201.73	35.25	2.1785	2.35	0.15	13.7847	16.17	2.1
	0			242.471			2.47655			16.971
	0			174.45			2.4005			17.7531
ΔtsdA ΔsoxT1A ΔshdrR plus	0	0	0	55.7796	50.94	5.48	1.3692	1.51	0.22	6.08392	6.83	1.65
	0			44.9942			1.38831			5.6962
	0			52.0442			1.76337			8.72406

## Sheet: Supplementary figure 6
Supplementary Fig. 6 a
	Biomass[mg dry wt ml-1]
Time [h]	ΔtsdA	ΔtsdA ΔsoxT1B	ΔtsdA ΔsoxT1B ΔshdrR		Time [h]	ΔtsdA ΔsoxT1B ΔsoxR
0	0.0024	0.0021	0.0024		0	0.0024
20	0.0081	0.0138	0.0147		20	0.015
42	0.1092	0.1788	0.1788		25	0.0258
45	0.1356	0.2352	0.222		41	0.168
48	0.1875	0.306	0.321		44	0.228
50	0.2376	0.369	0.381		47	0.3264
53	0.3255	0.5088	0.4512		65	0.3984
66	0.354	0.528	0.414		89	0.372
68	0.348	0.441	0.408
69.5	0.363	0.411	0.366
73	0.378	0.45	0.363
92	0.327	0.447	0.39
94.5	0.339	0.393	0.39
Supplementary Fig. 6 b
	Biomass[mg dry wt ml-1]
Time [h]	ΔtsdA		Time [h]	ΔtsdA ΔsoxT1A		Time [h]	ΔtsdA ΔsoxT1A ΔshdrR		Time [h]	ΔtsdA ΔsoxT1A ΔsoxR
0	0.0024		0	0.0024		0	0.0021		0	0.0024
20	0.0081		19.5	0.0108		20	0.0096		20.5	0.0114
42	0.1092		42.5	0.192		42	0.0903		26	0.021
45	0.1356		45.5	0.2568		45	0.1176		44.75	0.1512
48	0.1875		48.5	0.3408		48	0.1368		46.5	0.18
50	0.2376		51	0.45		50	0.2016		49.5	0.237
53	0.3255		79.5	0.402		53	0.2655		52.5	0.291
66	0.354					66	0.462		54	0.3624
68	0.348					68	0.45		58	0.42
69.5	0.363					69.5	0.405		60.5	0.435
73	0.378					73	0.378		64	0.426
92	0.327					92	0.426		70	0.429
94.5	0.339					94.5	0.432		72.5	0.426
									75	0.441

## Sheet: Supplementary figure 7
Supplementary Fig. 7 a
	Biomass[mg dry wt ml-1]
Time [h]	ΔtsdA	ΔtsdA ΔsoxT1B	ΔtsdA ΔsoxT1B ΔshdrR		Time [h]	ΔtsdA ΔsoxT1B ΔsoxR
0	0.0027	0.0021	0.0024		0	0.0024
20	0.0066	0.0123	0.0141		20	0.012
42	0.0558	0.1428	0.1764		25	0.0162
45	0.0744	0.1824	0.2148		41	0.0312
48	0.0936	0.2445	0.297		44	0.0309
50	0.1104	0.3075	0.3615		47	0.0354
53	0.135	0.4272	0.4392		65	0.1632
66	0.192	0.441	0.444		89	0.39
68	0.21	0.432	0.414
69.5	0.267	0.438	0.354
73	0.366	0.441	0.345
92	0.423	0.378	0.399
94.5	0.417	0.408	0.345
Supplementary Fig. 7 b
	Thiosulfate [mM]
Time [h]	ΔtsdA	ΔtsdA ΔsoxT1B	ΔtsdA ΔsoxT1B ΔshdrR		Time [h]	ΔtsdA ΔsoxT1B ΔsoxR
0	2.18746	2.05025	2.03354		0	1.72306
20	2.06257	2.24376	2.18395		20	1.40466
42	2.05641	2.17075	2.20022		25	1.24809
45	1.79694	2.3062	2.10478		41	0.289375
48	1.61751	2.2244	2.19802		44	0.129295
50	1.44951	2.15756	2.00803		47	0.0149525
53	1.30527	2.10039	2.28246		65	0
66	0.143368	2.29301	2.28949		89	0
68	0.0360619	2.16899	2.19186
69.5	0.0149525	2.28949	2.13909
73	0.0835581	2.11886	2.15052
92	0.0228685	2.1857	2.09775
94.5	0	2.08719	2.074
	SD
Time [h]	ΔtsdA	ΔtsdA ΔsoxT1B	ΔtsdA ΔsoxT1B ΔshdrR		Time [h]	ΔtsdA ΔsoxT1B ΔsoxR
0	0.079526	0.124167	0.0746486		0	0.132644
20	0.170414	0.10292	0.0712443		20	0.108806
42	0.170414	0.0845338	0.0279874		25	0.0887919
45	0.0507102	0.0454231	0.0329923		41	0.00698128
48	0.0805121	0.125857	0.0199216		44	0.0185335
50	0.0818132	0.0179611	0.197866		47	0.0109857
53	0.0179611	0.111773	0.094195		65	0.0161226
66	0.0135406	0.0561611	0.0584295		89	0.00152344
68	0.00263868	0.113074	0.108763
69.5	0.00609376	0.0844514	0.0340311
73	0.00549284	0.235819	0.105448
92	0.00806129	0.0937504	0.10525
94.5	0	0.0744462	0.057266
Supplementary Fig. 7 c
	Sulfite [mM]
Time [h]	ΔtsdA	ΔtsdA ΔsoxT1B	ΔtsdA ΔsoxT1B ΔshdrR		Time [h]	ΔtsdA ΔsoxT1B ΔsoxR
20	0.0374294	0.029661	0.0279661		20	0.146469
42	0.157768	0.0299435	0.0283898		25	0.244492
45	0.158475	0.0388418	0.0416667		41	0.359463
48	0.251836	0.0357345	0.0389831		44	0.186017
50	0.318785	0.0326271	0.0444915		47	0.0700565
53	0.344633	0.0372881	0.0408192		65	0.000423729
66	0.246751	0.0330508	0.0346045		89	-0.00268362
68	0.0570621	0.0323446	0.0330508
69.5	0.025565	0.0371469	0.035452
73	0.0186441	0.0272599	0.0295198
88	0
96		0.0331921	0.0268362
	SD
Time [h]	ΔtsdA	ΔtsdA ΔsoxT1B	ΔtsdA ΔsoxT1B ΔshdrR		Time [h]	ΔtsdA ΔsoxT1B ΔsoxR
20	0.00323628	0.00575294	0.00434881		20	0.00637474
42	0.0117147	0.0036696	0.00282133		25	0.0380602
45	0.0796704	0.00339865	0.0138541		41	0.00442386
48	0.0336867	0.0027242	0.0181578		44	0.0710935
50	0.00705649	0.00233372	0.00895195		47	0.00546484
53	0.00844274	0.00160421	0.00264619		65	0.00073392
66	0.00152778	0.00564265	0.00428644		89	0.00330943
68	0.0104396	0.00282133	0.00979477
69.5	0.00432812	0.00345107	0.00441031
73	0.00909126	0.00048928	0.00515488
88	0
96		0.00445083	0.00641685

## Sheet: Supplementary figure 8
Supplementary Fig. 8 a
	Biomass[mg dry wt ml-1]
Time [h]	ΔtsdA	ΔtsdA ΔsoxT1A ΔshdrR		Time [h]	ΔtsdA ΔsoxT1A		Time [h]	ΔtsdA ΔsoxT1A ΔsoxR
0	0.0027	0.0021		0	0.0024		0	0.0024
20	0.0066	0.009		19.5	0.0096		20.5	0.0117
42	0.0558	0.0702		42.5	0.1644		26	0.0204
45	0.0744	0.09		45.5	0.2172		44.75	0.132
48	0.0936	0.1224		48.5	0.2892		46.5	0.1356
50	0.1104	0.1452		51	0.348		49.5	0.195
53	0.135	0.198		79.5	0.468		52.5	0.249
66	0.192	0.486					54	0.3288
68	0.21	0.432					58	0.396
69.5	0.267	0.405					60.5	0.408
73	0.366	0.468					64	0.408
92	0.423	0.438					70	0.396
94.5	0.417	0.429					72.5	0.384
							75	0.42
Supplementary Fig. 8 b
	Thiosulfate [mM]
Time [h]	ΔtsdA	ΔtsdA ΔsoxT1A ΔshdrR		Time [h]	ΔtsdA ΔsoxT1A		Time [h]	ΔtsdA ΔsoxT1A ΔsoxR
0	2.18746	2.16723		0	1.9915		0	1.72306
20	2.06257	2.23144		19.5	1.93768		20	1.40466
42	2.05641	2.22001		42.5	1.80076		25	1.24809
45	1.79694	2.06608		45.5	1.90085		41	0.289375
48	1.61751	2.19978		48.5	2.20869		44	0.129295
50	1.44951	2.09951		51	2.0085		47	0.0149525
53	1.30527	2.20505		79.5	2.03683		65	0
66	0.143368	2.1602					89	0
68	0.0360619	1.99748
69.5	0.0149525	2.05993
73	0.0835581	2.17603
92	0.0228685	1.88138
94.5	0	1.9878
	SD
Time [h]	ΔtsdA	ΔtsdA ΔsoxT1A ΔshdrR		Time [h]	ΔtsdA ΔsoxT1A		Time [h]	ΔtsdA ΔsoxT1A ΔsoxR
0	0.079526	0.196542		0	0.0824455		0	0.132644
20	0.170414	0.117503		19.5	0		20	0.108806
42	0.170414	0.0603444		42.5	0.0406454		25	0.0887919
45	0.0507102	0.192485		45.5	0		41	0.00698128
48	0.0805121	0.0227498		48.5	0.203862		44	0.0185335
50	0.0818132	0.068521		51	0		47	0.0109857
53	0.0179611	0.0963147		79.5	0		65	0.0161226
66	0.0135406	0.159598					89	0.00152344
68	0.00263868	0.208277
69.5	0.00609376	0.169088
73	0.00549284	0.0190887
92	0.00806129	0.0131934
94.5	0	0.0827019
Supplementary Fig. 8 c
	Sulfite [mM]
Time [h]	ΔtsdA	ΔtsdA ΔsoxT1A ΔshdrR		Time [h]	ΔtsdA ΔsoxT1A		Time [h]	ΔtsdA ΔsoxT1A ΔsoxR
20	0.0374294	0.030226		42.5	0.0782082		26	0.0362288
42	0.157768	0.0279661		45.5	3.24107e-05		44.75	0.0266949
45	0.158475	0.030226		48.5	5.12907e-05		46.5	0.0242938
48	0.251836	0.0327684		51	6.16747e-05		49.5	0.0309322
50	0.318785	0.0319209		79.5	4.0592e-05		52.5	0.0298023
53	0.344633	0.0408192					54	0.0251412
66	0.246751	0.029661					58	0.0216102
68	0.0570621	0.0252825					60.5	0.0264124
69.5	0.025565	0.0261299					64	0.0323446
73	0.0186441	0.0286723					70	0.0159605
88	0						72.5	0.0149718
							75	0.0234463
	SD
Time [h]	ΔtsdA	ΔtsdA ΔsoxT1A ΔshdrR		Time [h]	ΔtsdA ΔsoxT1A		Time [h]	ΔtsdA ΔsoxT1A ΔsoxR
20	0.00323628	0.00915032		42.5	0.00946831		26	0.00209735
42	0.0117147	0.00464816		45.5	2.37568e-06		44.75	0.00479394
45	0.0796704	0.00430038		48.5	1.96509e-06		46.5	0.00213272
48	0.0336867	0.00255412		51	6.42568e-06		49.5	0.00255412
50	0.00705649	0.00171248		79.5	6.54022e-06		52.5	0.00360377
53	0.00844274	0.00657804					54	0.0131765
66	0.00152778	0.00233372					58	0.00520687
68	0.0104396	0.00440352					60.5	0.000882062
69.5	0.00432812	0.00200246					64	0.00297617
73	0.00909126	0.00560541					70	0.0013621
88	0						72.5	0.00169492
							75	0.0206674
